# Supplementary material for: Advances in genome-wide RNAi cellular screens: a case study using the Drosophila JAK/STAT pathway
Source: BMC Genomics. 2012 Sep 24;13:506. doi: 10.1186/1471-2164-13-506 (PMC3526451; doi:10.1186/1471-2164-13-506)
Supplement: Additional file 5 — Tertiary screening results and primer design. List of the hits identified in both SRSF and HFA screens. Included are Z-scores calculated from FL/RL ratios and averaged across triplicates, for genome and tertiary screens. Significance >2 or <−2 highlighted in grey and bold, significance >1.7 or <-1.7 highlighted in blue and mark #. All sequence information is included where novel designs were made. Some genes were not screened (NS) in the tertiary screen either due to inability to target independent regions, independent regions had already been screened, or the gene is now withdrawn from Flybase. [file 1471-2164-13-506-S5.xls]

## Sheet: Sheet1
	Additional File 5
																		Primer Info:
		Original HFA/BKN from 1° Screens	Gene name	1° Genome score	3° Screen score	New design ?	independent dsRNA ID	primer info, where applicable										Length[nt]	Seq For	Pos For	Len For	GCFor [%]	TmFor [*C]	Seq Rev	PosRev	Len Rev	GCRev [%]	TmRev [*C]	ForRev Penalty	Specificity [Abs]	Specificity[%]	Efficient siRNAs	Avg Efficiency Score	Sequence	IntendedGene	Intended Txn	Intended Txn Hits	Other Gene	Other Txn	Othert Txn Hits	Location	LowComplexRegions	CANRepeats	Homology
	SRSF hits	BKN60078	dome	-7.9	-6.7	N	BKN25660
		BKN24272	hop	-5.7	-4.4	N	BKN50850
		BKN20611	ctrip	-2.6	-1.1	N	BKN45298
		BKN21841	Dcp2	-2	-0.4	N	BKN33470
		BKN20986	kis	2.3	0	N	BKN34307
		BKN21417	CG11399	2.8	0.2	N	BKN45775
		BKN27574	CkIalpha	4.1	2.5	N	BKN50737
		BKN45944	Socs36E	2.8	3.9	N	BKN27948
		BKN21934	Ptp61F	2.3	4.1	N	BKN45388
		BKN20615	Stat92E	-6.8	NS	N	HFA16870
		BKN20625	mask	-4.3	NS	N	HFA16018
		BKN28669	TfIIA-L	-3.8	NS	N	HFA16882
		BKN21926	Chd1	-2.2	NS	N	HFA00745
		BKN20574	Saf-B	2.5	NS	N	HFA16167
		BKN45751	chinmo	6.6	NS	N	HFA00509
		BKN45799	srp	8.6	NS	N	BKN32372
		BKN28487	CG7185	2.6	1.6	Y	SRSF0001	BKN28487	CG7185	-	CG7185		Y			CG7185	CG7185_1	157	taatacgactcactatagggGCAGCTTGGTGGGATGAC	4560	18	61.111	60.214	taatacgactcactatagggCGTCCGTCGTTGGTAAAATC	4716	20	50	60.365	2.5795	139/139/0/0	100	139	57.78	GCAGCTTGGTGGGATGACAAGCTAGCCACAATTAACAGATTTTCGATTTGTATCTAACATTACCAATACGTAGGATATGAATATGGCAAACAGCATAGTTCTTCTAGACATACTATAATAAGCCGAAATGCTGACAAGATTTTACCAACGACGGACG	FBgn0035872	FBtr0076710	139	NA	NA	NA	3L:8303872..8304028(-)	0	0	FBgn0035872(1e-84)
		BKN29434	Dp	-2.2	-0.8	Y	SRSF0002	BKN29434	CG4654	DP transcription factor	Dp		Y			Dp	Dp_1	152	taatacgactcactatagggAAGTGAATACAACAGCATGCAAA	5607	23	34.783	59.704	taatacgactcactatagggGTCACTCGGTTCGATTTCGT	5758	20	50	60.119	3.415	134/134/0/0	100	134	56.27	AAGTGAATACAACAGCATGCAAATACAAATTAGTAGTCAAGTATAAGGCGTTAACAATTAAGTGTCGAGCATGTAGTTGTGTAATGAAACGAAATAATTGCATGGATGGAAAGGAAATTGCAAACAAGTGAGACGAAATCGAACCGAGTGAC	FBgn0011763	FBtr0087741+FBtr0087740	134+0	NA	NA	NA	2R:9115508..9115659(+)	0	0	FBgn0011763(1e-81)
		BKN28557	shrb	2.3	-0.4	Y	SRSF0003	BKN28557	CG8055	shrub	shrb		Y			shrb	shrb_1	179	taatacgactcactatagggATTGGCCATCAGGTGTATGC	1572	20	50	60.754	taatacgactcactatagggCTCTCGCGGCTACTGAGTTA	1750	20	55	58.432	2.3224	161/161/0/0	100	161	55.38	ATTGGCCATCAGGTGTATGCAGATCTAATATTCCAACAAAGAAATGTAGCTTTTTGATAAAAACCCAAATATGTTTTGTGGCACTCATCTTTCCGCAGTCTTAGCTTTGTATCGAGCGATTCAAACGAAAATAAAAACATGAAGCCTCTCGACTGCAGGTAACTCAGTAGCCGCGAGAG	FBgn0086656	FBtr0088623	161	NA	NA	NA	2R:5029666..5029844(-)	0	0	FBgn0086656(9e-98)
		BKN21379	dom	-3.4	0.9	Y	SRSF0004	BKN21379	CG9696	domino	dom		Y			dom	dom_1	491	taatacgactcactatagggGGGAAGGTAAACGGGAAGTC	13136	20	55	59.805	taatacgactcactatagggACTTGGTTTCATGAGGACGG	13626	20	50	59.966	0.229	473/390/0/83	100	473	58.96	GGGAAGGTAAACGGGAAGTCAAATAATATTGCACGATTGTATAATGCGTATAGCAAATTTTACTCTAAATTACCACATCCTCGATTGTTGTTGTTAAATAATGTTTGTCAAAAAACCAATCGAGACCACAGATCAAACTCCTTTCCCAAAAACTGCATTAGATCTTAAGAATAGGTATACTATGATAATTGTTAAACATTTTTGCATTCTATAATTTATTTTGTACTCTAACCTAAATGGAACATTAACAATCTAAAGACTATGAGCATAGATTGACTAACCAATAAGACACAGAACTCATTTCGTATGCTTTAAAAAGTATCAAAATCCATTTATTGTGTAACATAACAAGATAAAACGAAACGTATAAAAACAGAAACAAAGCTAAAAATTAAACAA…	FBgn0020306	FBtr0071604+FBtr0301350+FBtr0071602+FBtr0071603	390+0+0+0	NA	NA	NA	2R:17224084..17224574(+)	0	0	FBgn0020306(0.0)
		BKN27368	RpLP2	-2.4	-0.5	Y	SRSF0005	BKN27368	CG4918	Ribosomal protein LP2	RpLP2	can't find	Y		BKN46344	RpLP2	RpLP2_1	152	taatacgactcactatagggAGGCCAAGAAGGAGGAGAAG	398	20	55	59.95	taatacgactcactatagggTGTATGAATGGCTGCTCCAG	549	20	50	59.823	0.2267	134/63/71/0	47.01	127	49.37	AGGCCAAGAAGGAGGAGAAGAAGGAGGAGTCCGAGTCCGAGGATGACGACATGGGCTTCGCTCTCTTCGAATAAGCGGTTGAATGTGGCGAATATACTGTGCAACACACTTGCGAGGCGAGAAAGCAGCGTTCTGGAGCAGCCATTCATACA	FBgn0003274	FBtr0087105+FBtr0087106	134+134	BKN27368&HFA07539&BKN24927&FBgn0031062&HFA17710&HFA00783&FBgn0002593	BKN27368&HFA07539&BKN24927&FBtr0074787&HFA17710&HFA00783&FBtr0078056	71&39&2&2&2&2&2	2R:12473996..12474147(+)	0	0	FBgn0003274(1e-81)
		BKN20898	RpII215	-2.2	-1.1	Y	SRSF0006	BKN20898	CG1554	RNA polymerase II 215kD subunit	RpII215		Y			RpII215	RpII215_1	382	taatacgactcactatagggGCGTTAACCAGAAAAGCGAA	7063	20	45	60.376	taatacgactcactatagggGTAGTGTATGGGTGGGTGCC	7444	20	60	60.119	0.4951	364/364/0/0	100	364	57.82	GCGTTAACCAGAAAAGCGAATTCGAAGCCATTTATATTTGCACAAATTGTTTCAAGTTGCAATTCTCGAACTGTATTCGATAATGCGAATCTATTTCTTTGCACAACCCACTGTATGAAATTGTTTACTAACTGGAAGACTCTTGTCACTCTTCTGCAAAGTACTTTCACATTTTTTTGAATATCCCTATTCTTATTTTGCCTAATGTTAGTATAAAGACCCTAGTTATTAAAAACAACAACAAAACAAGCCAACGTCAGACACTATTTGTAGCGTTTTCCATATACCCTTTAAATCCCTAATTAACCCGATCAGTTGTTTTCGCCTGCACACAAATGTTACTTATAAAGCATAAGAATGCAGGCACCCACCCATACACTAC	FBgn0003277	FBtr0073542	364	NA	NA	NA	X:11456912..11457293(-)	0	0	FBgn0003277(0.0)
		BKN40155	CG32269	-3.1	0.2	Y	SRSF0007	BKN40155	CG32269	-	CG32269		Y			CG32269	CG32269_1	497	taatacgactcactatagggAGCTGGAGTGCCATTGAAGT	893	20	50	59.874	taatacgactcactatagggACCCATTGCTCGGTTATGAG	1389	20	50	59.955	0.1707	479/0/479/0	0	458	51.02	AGCTGGAGTGCCATTGAAGTGGCAAAGCCTGCCATTGTGACCCGCACTGTTTGCTCAGGTGATATCTCGATGTTTTGCCGAATATCCGGCAATAAAAGCCGGGGCAAGGTCATAGCCAAAACAGTTCACAGCGATATGCTTTGGCGCTGCGAGTATCTTATTTTGGGAATGCTGCTCTTGGCCGAGCTTACCCAGTTGGGTGAAGCGGTGACAGCCAATCAGCAAAGGAGAAACAGGAGACTGAGAAGCGACAACGGAACCAAGAGGTTGACGGGCACAAAAAACCAAACCGGAATCAGAAGCAATCGACGCCAAGGTACAGCGAGGAAACTCTCCGCCAAGAGGGTCAACCAGAACAAAAAGGCCGCCACATCGTCCAAGATTCAGTCCAGGATTGTG…	FBgn0052270&FBgn0052269	FBtr0100421&FBtr0100678	479&479	HFA08195&BKN40155&BKN40170	HFA08195&BKN40155&BKN40170	457&214&214	3L:3207594..3208090(-)	0	0	FBgn0052270(0.0)&FBgn0052269(0.0)
		BKN20400	E2f	-3.1	-1.3	Y	SRSF0008	BKN20400	CG6376	E2F transcription factor	E2f		Y			E2f	E2f_1	216	taatacgactcactatagggAGATGGCTTTGGTTCCTGTTT	39567	21	42.857	59.99	taatacgactcactatagggTGGTTGTTTGTTTTGTGGGA	39782	20	40	59.834	1.1761	198/198/0/0	100	198	59.39	AGATGGCTTTGGTTCCTGTTTTAGTGACGCATGCAACAGAATCCTCTTCTCTTCATTTGCTTGGATTTATCGATTGATTTTTAATTATAATATTATTAAAGCTATAACTATGTATCATAATTTGTTATTGTTATAAAATTTAAACTGTAAACACACACATGGGCCCAATAGCAGTTTATTCATAGAAGCCAAATCATCCCACAAAACAAACAACCA	FBgn0011766	FBtr0084119+FBtr0084117+FBtr0084118	198+198+198	NA	NA	NA	3R:17446346..17446561(-)	0	0	FBgn0011766(9e-120)
		BKN26700	CG11873	2.2	2.5	Y	SRSF0009	BKN26700	CG11873	-	CG11873		Y			CG11873	CG11873_1	152	taatacgactcactatagggATCAAAGCCAATGGAGGAGA	40714	20	45	59.629	taatacgactcactatagggGCCGGTTGACGATTGATG	40865	18	55.556	61.067	3.4382	134/134/0/0	100	134	52.81	ATCAAAGCCAATGGAGGAGATCCCGTAGACCAGGATGATGGCTGGTACTGCCTGCAAAAGGAGCTTAACCTGATGAATAACGATCATATGCAGCAATCGCAGCAACAACTAAATGGAAACCAACAGCATCTGCCCATCAATCGTCAACCGGC	FBgn0039633	FBtr0085365	134	NA	NA	NA	3R:24930778..24930929(+)	0	0	FBgn0039633(1e-81)
		BKN28961	TSG101	2.3	-1.1	Y	SRSF0010	BKN28961	CG9712	tumor suppressor protein 101	TSG101		Y			TSG101	TSG101_1	205	taatacgactcactatagggGTTTGAATCGAGAGCTTGAAAGA	2	23	39.13	60.014	taatacgactcactatagggCAACGCTTTTCTCCCTGGTA	206	20	50	60.241	3.2553	187/187/0/0	100	187	57.29	GTTTGAATCGAGAGCTTGAAAGAGAAACAACGTGAATAAAAAAACTTTTAAAGGGTGTTGTTACATGTAATAAGTGCAACTTAAAAAAAACTTGTAAAAGCTAATTCTCCACAACATAGTGCCTACCAATGTGACCCGTTTTCTGTCAAGTAGATATCCACATTTATCAAAGGCGTTGTTTGAAATACCAGGGAGAAAAGCGTTG	FBgn0036666	FBtr0075329	187	NA	NA	NA	3L:16835400..16835604(+)	0	0	FBgn0036666(3e-113)
		BKN28995	ftz-f1	2.3	2	Y	SRSF0011	BKN28995	CG4059	ftz transcription factor 1	ftz-f1		Y			ftz-f1	ftz-f1_1	463	taatacgactcactatagggCAATCATCACCACCTGCAAC	69	20	50	59.967	taatacgactcactatagggTGGCCTCACTGTCTTAGCCT	531	20	55	60.012	0.0454	445/0/445/0	0	429	52.31	CAATCATCACCACCTGCAACATCAGCATCAGCAGCAACATTCACATCAGCAGCAGCAGCAGCAGCAACTCCTAATGCCCCATCATCACAAGGATCAAATGCTGGCGGCGGGCAGTTCGCCCATGCTGCCATTCTATTCACACTTGCAGTTGCAACAGAAGGATGCAACTGCAACAATAGGACCTGCAGCAGCAGCAGCAGCAGTTGAGGCGGCAACAACATCGGCAAATGCCGATAACTTCAGTTCATTGCAAACGATCGATGCCAGTCAACTGGATGGAGGCATCTCCTTGAGCGGCTTGTGCGATCGTTTCTTTGTGGCCAGTCCAAATCCCCACAGCAATAGCAACATGACACTAATGGGCACTGCCACAGCTGCAACAACTACCACTACCAACAA…	FBgn0001078	FBtr0075086+FBtr0075087	451+0	FBgn0024308&FBgn0052677&FBgn0002643&HFA14968&HFA06465&FBgn0003499&HFA05695&HFA06355&FBgn0040766&BKN40262&HFA14333&HFA18953&FBgn0003984&FBgn0052767&FBgn0259165&FBgn0086364&HFA02467&FBgn0023546&FBgn0260432&HFA17248&FBgn0034606&HFA13340&FBgn0259735&FBgn0003301&FBgn0052532&FBgn0029955&HFA05259&HFA06353&FBgn0011701&FBgn0010329&FBgn0013948&FBgn0259680&HFA14674&FBgn0052306&FBgn0030491&HFA19967&HFA08333&…	FBtr0073707+FBtr0073706+FBtr0073708&FBtr0071493&FBtr0087597+FBtr0087596+FBtr0087598&HFA14968&HFA06465&FBtr0083543+FBtr0083542+FBtr0301615&HFA05695&HFA06355&FBtr0088201&BKN40262&HFA14333&HFA18953&FBtr0077082+FBtr0300010&FBtr0300994+FBtr0300995&FBtr0299611+FBtr0299612+FBtr0299613&FBtr0100361+FBtr0301632+FBtr0100852+FBtr0301634+FBtr0301633&HFA02467&FBtr0100515&FBtr0300856&HFA17248&FBtr0071622+FBtr00…	117+117+117&45&31+31+4&29&29&29+29+19&29&28&28&28&27&26&26+26&25+25&25+25+25&24+0+0+0+0&23&23&23&23&22+22&22&21+16+16+0&21&21&20+20&20&20&20&20&20+20&20+0+0&19&19+19+19+0+0+0&19&19&19&18+18&18+18&18&18&18+18+18+18+18+18&18+18+14&18+18+18+18+2+2+2&17&17+17+0&17&17+17&17+17+17+17+17+17+17+17+17+0+0+0+0&17+17+0&17&17&16&16&16&16&16&16+16&16&16&16&16+16+0&16&16+16&16&16&16&16&16+16+16&16+16+16+16+14&…	3L:18791301..18791763(-)	47	66	FBgn0001078(0.0)&FBgn0016754(3e-10)&FBgn0029539(3e-07)&FBgn0005677(1e-06)&FBgn0260632(1e-06)&FBgn0259110(1e-06)&FBgn0013948(1e-06)&FBgn0008654(5e-06)&FBgn0035895(5e-06)&FBgn0033497(5e-06)&FBgn0053547(5e-06)&FBgn0030505(5e-06)&FBgn0260971(5e-06)&FBgn0004795(5e-06)&FBgn0001404(5e-06)&FBgn0085424(5e-06)&FBgn0003175(5e-06)&FBgn0032348(5e-06)
		BKN30256	lola	3.1	-1.1	Y	SRSF0012	BKN30256	CG12052	longitudinals lacking	lola		Y			lola	lola_1	361	taatacgactcactatagggAACTTTAGCTGTTCGTGGCG	20848	20	50	60.44	taatacgactcactatagggTTGAGGTCTGGTGTTGTTGG	21208	20	50	59.565	0.8752	343/343/0/0	100	343	56.88	AACTTTAGCTGTTCGTGGCGATACGATTTGAAGTTGCACCTTAGGCAGAAGCACGGCATTCATCAGCTGAAGAAAGTCTAGGATTTAGGCGGAATGTGATTCCAAGATCGAGATCAAATTGGCTGTTATACATCTACATAAAACATGCTTATTCTAGTTAAGAAACGTTGTTTAATCTCGCTCTATTGTTCTGTGTCTCTGCTAAGTCAATATCTGAAGTTAAATATATGTGTACGAATATTTATTGAAATGAAAGTTGATTTTTTATCACCGATATAAATTTTTAAATAATGTATTTTTTTTAGAGCGAATGATGCCAGAATTACCATAACGTTTGGAGACCAACAACACCAGACCTCAA	FBgn0005630	FBtr0100286+FBtr0089358+FBtr0089366+FBtr0089344+FBtr0089364+FBtr0089365+FBtr0089342+FBtr0089345+FBtr0089350+FBtr0089349+FBtr0089351+FBtr0089354+FBtr0089343+FBtr0089363+FBtr0089356+FBtr0089347+FBtr0089360+FBtr0089352+FBtr0089361+FBtr0089346+FBtr0089353+FBtr0089357+FBtr0089355+FBtr0089362+FBtr0089348+FBtr0089359	343+343+0+0+0+0+0+0+0+0+0+0+0+0+0+0+0+0+0+0+0+0+0+0+0+0	NA	NA	NA	2R:6409560..6409920(-)	0	0	FBgn0005630(0.0)
		BKN22290	ham	4.5	1.7	Y	SRSF0013	BKN22290	CG31753	hamlet	ham		Y			ham	ham_1	156	taatacgactcactatagggGACGATCATCTGATAGGCGCT	13118	21	52.381	61.657	taatacgactcactatagggTACCTTGCTGCAATTTTCGC	13273	20	45	61.263	3.9197	138/138/0/0	100	136	55.13	GACGATCATCTGATAGGCGCTCACCATTTCAAGCAGGACGAATTTCCGTGCAAGCAATGCGCTCTGCGATTTTGCCATCGTCCTTTGCTAATTAAACACGAAGCTATCTCCCACAATAACATACGCAAATATTCCTGCGAAAATTGCAGCAAGGTA	FBgn0045852	FBtr0081123	138	NA	NA	NA	2L:18769032..18769187(-)	0	0	FBgn0045852(4e-84)
		BKN20836	Tbp	-4.5	-2	Y	SRSF0014	BKN20836	CG9874	TATA binding protein	Tbp		Y			Tbp	Tbp_1	156	taatacgactcactatagggAATTAATTTCCCGCTCTGTGG	75	21	42.857	60.318	taatacgactcactatagggGATGCTCGGAATCGAGAAGT	230	20	50	59.39	1.9278	138/138/0/0	100	134	54.95	AATTAATTTCCCGCTCTGTGGGTATGCAATTAAAACCCAAAGTTGAGCCCGTTCAGCAATCTTGAATTGAGTCACTGAAAAATTCACCGGAGTCCACAATAAACCATCTGTAAGATGGACCAAATGCTAAGCCCCAACTTCTCGATTCCGAGCATC	FBgn0003687	FBtr0071679	138	NA	NA	NA	2R:17574916..17575071(-)	0	0	FBgn0003687(4e-84)
		BKN41059	CG40121	-3.6	-3.3	Y	SRSF0015	BKN41059	CG40121	CG40121	CG40121		Y			CG40121	CG40121_1	468	taatacgactcactatagggTGCCAACTTTGGAGACACAA	2	20	45	60.278	taatacgactcactatagggTCTCAGGCCCATAAAGAGGA	469	20	50	59.767	0.5108	450/0/450/0	0	432	51.82	TGCCAACTTTGGAGACACAATTTAGCTGTAAGGCATCACAGATTTGCGATTACCTTTTGTTATCTAAGCTCCCCTCTCTCGCTCGCTCTCTCTCTCTCTCTCTCTTTCTCTCTCTCTCTCTCTCTCTCTCTCTCTCTCTCTCTCTCTCTCTCTCTCTCTCTCTCTCTCTCTCTCTCTCTCTCTTGTACCCTTTCTCGCACCTACAACTTTGGAGCCTTCTGAAAAGCTAGCGGCGATCTCAGGACAGGCTATGCAGTAATAACCCTTCCAGCAGCAGCCCCAACCGCATCAACACCACATGCCCATCAGGATCCGAAGCACCAGTATCCGCACCAGATGCCGGCAAACCAAACTGCCTCCGGTGGATACGTTTCTTCAGAAATGGCCGGAGGTGGAGAG…	BKN41059	BKN41059	2252	FBgn0023524&FBgn0013576&FBgn0039064&HFA17699&FBgn0015904&HFA19149&FBgn0259246&HFA19726&HFA08993&FBgn0053871&FBgn0051611&FBgn0053907&FBgn0053875&FBgn0053873&FBgn0024963&FBgn0004595&FBgn0083954&FBgn0058124&FBgn0053869&FBgn0053879&FBgn0053901&FBgn0053877&FBgn0053903&FBgn0053881&FBgn0053885&FBgn0053887&FBgn0053909&FBgn0035901&FBgn0028743&FBgn0024980&FBgn0058121&FBgn0030505&FBgn0030617&FBgn0030400&FBg…	FBtr0070415&FBtr0078815+FBtr0078817+FBtr0110932+FBtr0100197+FBtr0273432+FBtr0100199+FBtr0273434+FBtr0078811+FBtr0078814+FBtr0078813+FBtr0273433+FBtr0078812+FBtr0078818+FBtr0078816+FBtr0078808+FBtr0110933+FBtr0273430+FBtr0273431+FBtr0078810&FBtr0084390+FBtr0110801&HFA17699&FBtr0075908+FBtr0300551&HFA19149&FBtr0299915+FBtr0300245+FBtr0299917+FBtr0300542+FBtr0299916&HFA19726&HFA08993&FBtr0091875&FBt…	735&465+0+0+0+0+0+0+0+0+0+0+0+0+0+0+0+0+0+0&434+434&400&335+335&305&281+281+281+0+0&277&244&220&220&220&220&220&185+0+0+0+0+0+0&185+185+185&183&164&159&159&159&159&159&159&159&159&159&155&152&152&146&130+130+0+0+0&123+123&123+0+0&122&98&98+98+98&98&98&92&91+0+0+0+0+0&74&64&63+63+63&63&62+62+62+62+0+0&61&61+0&47+47+47&42&37&37&37&37&37&32+32+32&31&31&30&12+12+12&8&7+7+0&5&4&4&4&4&4&4&3&3+3+0&3&3+0…	3RHet:2136545..2137012(+)	110	0	FBgn0058124(4e-99)&FBgn0058121(5e-83)&FBgn0013576(1e-19)&FBgn0003013(1e-19)&FBgn0023524(1e-18)&FBgn0039064(6e-15)&FBgn0040032(2e-11)&FBgn0030304(9e-11)&FBgn0030913(1e-09)&FBgn0039980(5e-09)&FBgn0003079(5e-09)&FBgn0004625(5e-09)&FBgn0083954(5e-09)&FBgn0004956(2e-08)&FBgn0259246(2e-08)&FBgn0020445(2e-08)&FBgn0013342(8e-08)&FBgn0015904(8e-08)&FBgn0020493(8e-08)&FBgn0053202(8e-08)&FBgn0053871(3e-07)&…
		BKN21228	CG9723	-2	0	Y	SRSF0016	BKN21228	CG9723	-	CG9723		Y			CG9723	CG9723_1	190	taatacgactcactatagggTAACCCCAGCTAATTGCCTC	912	20	50	59.182	taatacgactcactatagggGGAAGTAGTGGGCCACAAAG	1101	20	55	59.592	1.226	172/140/0/32	100	164	49.7	TAACCCCAGCTAATTGCCTCGATTATTCTACAGATCTGCTATCGCATTGGTCCGCCCAAGAATCCTCGATCGCAAACCATCGTCATGTGGGTGCTGCAGGCCATTGGCGCCGTTATGGCTTACTTCAGCAGCTGGCACACCAGCGCCGTGATCTTCATCATGGTGCTGGTCTTTGTGGCCCACTACTTCC	FBgn0030768	FBtr0074376	140	NA	NA	NA	X:16547945..16548134(-)	0	0	FBgn0030768(3e-85)
		BKN31481	pncr017:3R	-2	-0.4	Y	SRSF0017	BKN31481	CR33945	putative noncoding RNA 017:3R	pncr017:3R		Y			pncr017:3R	pncr017:3R_1	416	taatacgactcactatagggGGTGGTCCGGTGTCTATGTC	608	20	60	60.246	taatacgactcactatagggAAGTAAGTCGCACAATGGGG	1023	20	50	59.993	0.2531	398/0/327/71	0	378	51.63	GGTGGTCCGGTGTCTATGTCTCAGCCCCAGGTTTGTTTTCCGCATAAAAAGACACATTCATGCTGGCATTCTGCAGCCAACTTTAGCCTTTGGGTGCTAACCGGCTAACTCGGCTGGCTTATGCAAAACTCCACATCCTCAGCTATTCCGCGACGATGTACCTTGTGCAACACCCCAGACACTATGGAGTCTGACCAGTTTATCCACCCGCCATGTGGTCATCTAGGTGCACCGTTCTCGAGGCGCGGTAAAAGTAAAAGTTAATGTGTGTGGCCGGCGCGTGAAGAATGGCAATTACAGATCGATGATCGCCGTGAACCAGCTGGCTCATTTAGCCTCCTTAATTATGCCACGATTTCGCTCATCCAACTCATCTGCTTTCTGGCCATGGAGGTGCCC…	BKN31481	BKN31481	327	NA	NA	NA	3R:27594302..27594717(+)	0	0	NA
		BKN22063	Cnot4	2.1	0.4	Y	SRSF0018	BKN22063	CG31716	Cnot 4 homologue	Cnot4		Y			CG31716	CG31716_1	193	taatacgactcactatagggTCGATAGTTTGAGCTGTGGAAA	5	22	40.909	59.883	taatacgactcactatagggGAAACGACGTTGCAATGGTT	197	20	45	60.934	3.0517	175/175/0/0	100	175	58.29	TCGATAGTTTGAGCTGTGGAAAAAAATCGAATGTTTCTTGTGGAAAAAATTGGAGTCTTTAATTTGGCGAATCCATTCGTTTACTTTGCGTTTATTTTTAGCCTTAGTACTTTCGTTTGATACGTTTGCTACCAAGTATTTATAAAAATTAAAAAGCGTTCAAAAACACAATTAACCATTGCAACGTCGTTTC	FBgn0051716	FBtr0080009+FBtr0080012+FBtr0080010+FBtr0080011+FBtr0080013+FBtr0080014	175+175+117+117+0+0	NA	NA	NA	2L:10396715..10396907(+)	0	0	FBgn0051716(4e-106)
		BKN27961	qkr54B	2.2	0.7	Y	SRSF0019	BKN27961	CG4816	quaking related 54B	qkr54B		Y			qkr54B	qkr54B_1	246	taatacgactcactatagggCTAACCCCATGTTGACACGA	4214	20	50	59.415	taatacgactcactatagggGCTTACGCTTGCGTTTAAGT	4459	20	45	57.452	3.1334	228/228/0/0	100	228	59.58	CTAACCCCATGTTGACACGAAAGGTAACAGAATAACCCTAACAAAAATTATCTAATACTCGAGCATTCAGAATTAATATATCGAATACTAAAGAACTACAAATAACTAACAAATTACAAAATATATACAAGTTTATTGTGAAACAATGTCCATAAGTGGATAGTGCTGCAAATGATTACTTTATTAAAACACCAGATACGAAAACAATAACAGAGTAAAAAAGAATACTTAAACGCAAGCGTAAGC	FBgn0022987	FBtr0086925+FBtr0086923+FBtr0086924	228+228+228	NA	NA	NA	2R:13361350..13361595(+)	0	0	FBgn0022987(1e-137)
		BKN20908	l(3)mbt	2.6	0.8	Y	SRSF0020	BKN20908	CG5954	lethal (3) malignant brain tumor	l(3)mbt	can't find	Y		BKN45506	l(3)mbt	l(3)mbt_1	177	taatacgactcactatagggACACACATGCTTTTGCAGTTTT	22	22	36.364	59.721	taatacgactcactatagggACCTCGTAAATGCAGGCAAA	198	20	45	60.637	2.9164	159/159/0/0	100	157	54.15	ACACACATGCTTTTGCAGTTTTTAATATTGTTGAACGACAGAACGCTTCCGTTTCGATGGCACTGCGTAATGTTTCGAGCTGCTTTAGTTGGCTTACCTGGTGAAAAATGTGCTTAAATTGTTAAGATTTTCCGCCCGATTTCGCTGGCCATTCGTTTTTGCCTGCATTTACGAGGT	FBgn0002441	FBtr0085175+FBtr0085176	159+0	NA	NA	NA	3R:23098798..23098974(-)	0	0	FBgn0002441(1e-96)
		BKN30688	Hsp60B	2.7	0	Y	SRSF0021	BKN30688	CG2830	Heat shock protein 60 related	Hsp60B		Y			Hsp60B	Hsp60B_1	156	taatacgactcactatagggGCACGACCACAGCAACAGT	413	19	57.895	60.968	taatacgactcactatagggTTTCCACTGCCTTGGACATT	568	20	45	60.495	2.4632	138/138/0/0	100	135	51.78	GCACGACCACAGCAACAGTTTTGGCTCGAGCGATTGCCAAGGAAGGATTCAATCAGATTACCATGGGGGCTAATCCCGTGGAGATTCGTCGAGGTGTCATGTTAGCTGTTGACGTCGTAAAGGACAAGCTGAAGGAAATGTCCAAGGCAGTGGAAA	FBgn0011244	FBtr0078000	138	NA	NA	NA	2L:728824..728979(+)	0	0	FBgn0011244(4e-84)&FBgn0015245(6e-06)
		BKN22002	Sin	2.7	-0.1	Y	SRSF0022	BKN22002	CG10582	Sex-lethal interactor	Sin		Y			Sin	Sin_1	207	taatacgactcactatagggAGAGCTGGCTACCGAAGGA	1	19	57.895	60.104	taatacgactcactatagggTTCTTCGACAGGAATACGGG	207	20	50	60.066	1.1698	189/189/0/0	100	179	51.49	AGAGCTGGCTACCGAAGGAAGGCAACCTGGTCACACTGGATATTTAGGCGTGCACCGTCGGCAGACAAAACTATCAAATCGAAATTTAAATTATGGAAGACGAGGACGATCCCGTCGTGGAGGAGGTGAGTATGTGAGTGGCACTATTATTACCATGAGAACAATGCCCGCCCATCCCCACCAGATTCCCGTATTCCTGTCGAAGAA	FBgn0028402	FBtr0301579+FBtr0078288	147+114	NA	NA	NA	3L:21024897..21025103(+)	0	0	FBgn0028402(2e-89)
		BKN22052	Surf4	3.1	-0.7	Y	SRSF0023	BKN22052	CG6202	Surfeit 4	Surf4		Y			Surf4	Surf4_1	197	taatacgactcactatagggGCTATCGATAACGCAGCGA	6	19	52.632	60.096	taatacgactcactatagggGATCTCTCACTTTGGGGCAA	202	20	50	60.195	1.2912	179/179/0/0	100	175	53.4	GCTATCGATAACGCAGCGATAACGATAGGCCCCATCACGGCTATACTTTGTCGTGCGTGTGTGTTTTTAAGTTCCTGCCTTTTAATTCATGATTTTTTGGTAACTTAACAACAATTTGGAGAGCGACGCGACGCCCAAGAAGTCAGAAACGAATTGCCAAAGTGTCTCCACAGACGATTGCCCCAAAGTGAGAGATC	FBgn0019925	FBtr0083117+FBtr0083118	179+85	NA	NA	NA	3R:11171704..11171900(-)	0	0	FBgn0019925(2e-108)
		BKN29931	zfh1	5.2	0.6	Y	SRSF0024	BKN29931	CG1322	Zn finger homeodomain 1	zfh1		Y			zfh1	zfh1_1	157	taatacgactcactatagggGTCGCTCACCCACAGAGAA	42	19	57.895	59.971	taatacgactcactatagggATCTTTCGAACATGGGAAACAC	198	22	40.909	60.228	3.2576	139/139/0/0	100	136	54.57	GTCGCTCACCCACAGAGAAAACTCTGAGCAGCACACAGTAGAATCACGCAGATATAGAACGCAGATCAGTGAAATCGCCCACAAAATAAAAACAAACGCGACACTCGCAGCGGCGCATCGCGAAGAAAAATCCCAGTGTTTCCCATGTTCGAAAGAT	FBgn0004606	FBtr0085701+FBtr0085702	139+0	NA	NA	NA	3R:26591689..26591845(+)	0	0	FBgn0004606(1e-84)
		BKN28312	RpL24	-2.6	0.1	Y	SRSF0027	HFA03185	CG9282		RpL24		Y	BKN28312, BKN45766		RpL24	RpL24_1	173	taatacgactcactatagggAGGCAAGCGGTAAACACCT	691	19	52.632	59.749	taatacgactcactatagggAGCTTCCACACTGTAAGCCAA	863	21	47.619	59.928	2.3231	155/155/0/0	100	150	54.79	AGGCAAGCGGTAAACACCTTTCGCCGGTAGTGATGTGCTAAAGTTAGTCCAGGATTTAAGGAACCACTCGTGAATTGAAAATTAAACAAACGCCGCGAATGCGAATTCGTGGTGACCAAAAAAAAAACTGTCGCGTGTTCTTTCTATCAAGCTTGGCTTACAGTGTGGAAGCT	FBgn0032518	FBtr0080524	155	NA	NA	NA	2L:13394253..13394425(-)	17	0	FBgn0032518(3e-94)
		BKN21370	Mov34	-3.2	0.1	Y	SRSF0070	HFA04624	CG3416		Mov34		Y	BKN21370		Mov34	Mov34_1	162	taatacgactcactatagggCGTCGGCCACACTGTAAAT	28	19	52.632	59.581	taatacgactcactatagggGGGCTTACTATGACCTCTGCG	189	21	57.143	61.14	3.5588	144/144/0/0	100	141	53.81	CGTCGGCCACACTGTAAATCGTTTCTGCTTGTCATTTTGGCCTGAGTTTTTTGCCGCAAATTGCAGGTAATTTAGCGAAAAACAGGAGTCGCAGGAAGCCAAACCCGTCGAAAACAAATCAGTCCGGTACCTATCAATCGGCGCAGAGGTCATAGTAAGCCC	FBgn0002787	FBtr0072290	144	NA	NA	NA	2R:20290521..20290682(+)	0	0	FBgn0002787(1e-87)
	HFA hits	HFA16870	Stat92E	-7.8	-6.3	N	BKN20615
		HFA16938	eIF-3p66	-6.8	0.8	N	BKN22983
		HFA11273	RpS9	-6.8	0.3	N	BKN46121
		HFA19583	Dome	-6.7	-6.6	N	BKN60078
		HFA11947	Qm	-6.1	0.2	N	BKN29426
		HFA20931	CG17396	-6.1	-0.5	N	BKN40049
		HFA01678	AE002690_sanger_4019	-6	-0.4	N	BKN50593
		HFA20340	hop	-5.8	-4.7	N	BKN50850
		HFA04648	RpL17A	-5.6	0.3	N	BKN29066
		HFA16318	CG7808	-5.6	0.5	N	BKN41147
		HFA03504	cdc2	-5.5	-1.7	N	BKN51124
		HFA18709	RpL7A	-4.8	0.5	N	BKN22438
		HFA07151	CG8332	-4.4	-0.4	N	BKN28851
		HFA03359	Lam	-4.3	-0.8	N	BKN22480
		HFA18778	fs(1)h	-4.1	1.8	N	BKN50119
		HFA00784	Rrp1	-4.1	-0.5	N	BKN60175
		HFA15378	CG18740	-3.8	-0.3	N	BKN22069
		HFA11330	brm	-3.7	0.4	N	BKN20344
		HFA06862	CG4037	-3.6	-1.1	N	BKN22155
		HFA03737	Ef2b	-3.4	1.1	N	BKN22190
		HFA07163	CG8399	-3.3	0.5	N	BKN27311
		HFA12302	CG2099	-3.2	-0.5	N	BKN28710
		HFA14955	CG14735	-3.1	0.1	N	BKN25939
		HFA16617	CtBP	-3.1	0.8	N	BKN28401
		HFA20316	car	-3	0.1	N	BKN28988
		HFA04167	CG13525	-2.9	-0.7	N	BKN31138
		HFA16984	larp	-2.9	-0.2	N	BKN27732
		HFA11113	Cdk8	-2.3	-0.8	N	BKN51378
		HFA09822	CG11010	-2.2	-0.5	N	BKN21077
		HFA12944	AE002708_sanger_4608	-2.2	-0.3	N	BKN31024
		HFA20230	CkIIbeta	-2.2	-0.2	N	BKN29263
		HFA03080	CG8222	-2.2	0	N	BKN50658
		HFA14212	CG10210	-2.2	0.1	N	BKN22186
		HFA00441	CG15426	-2.2	0.2	N	BKN28880
		HFA07504	Pdk	-2	0.1	N	BKN50686
		HFA14156	BcDNA:LD23587	2.4	-0.2	N	BKN20981
		HFA07172	CG8422	3.3	-0.3	N	BKN28647
		HFA19847	CG2446	-3.232	-0.7	N	BKN29921
		HFA02552	CG16975	3.6	0.2	N	BKN22929
		HFA11342	eIF-4E	3.7	1.9	N	BKN28104
		HFA16167	CG6995	4.6	1.9	N	BKN20574
		HFA20231	CkIalpha	4.8	2.5	N	BKN50737
		HFA02964	CG6509	4.9	0.2	N	BKN50750
		HFA08683	Ptp61F	5	1.8	N	BKN45388
		HFA06036	CG11107	6.3	2.1	N	BKN22152
		HFA07091	CG8179	6.4	-0.6	N	BKN29506
		HFA20368	sbr	8.5	1.5	N	BKN20978
		HFA11222	Mi-2	10.5	1.3	N	BKN20613
		HFA17068	srp	13.6	4.8	N	BKN45799
		HFA00485	chinmo	7	NS	N	BKN45751
		HFA16018	Mask	-5.6	NS	N	BKN20625
		HFA01205	AE002690_sanger_3546	-5.8	NS	N	intergenic region
		HFA01683	AE002690_sanger_4024	-5	NS	N	intergenic region
		HFA08532	CG18334	-3.4	NS	N	withdrawn gene
		HFA10170	CG14169	-2.2	NS	N	withdrawn gene
		HFA07818	CG18001	-3.2	NS	Y	original covers whole gene
		HFA15638	CG4759	-4.2	NS	Y	new design only targets one variant
		HFA03185	CG9282	-6.8	0.1	Y	SRSF0027	HFA03185	CG9282		RpL24		Y	BKN28312, BKN45766		RpL24	RpL24_1	173	taatacgactcactatagggAGGCAAGCGGTAAACACCT	691	19	52.632	59.749	taatacgactcactatagggAGCTTCCACACTGTAAGCCAA	863	21	47.619	59.928	2.3231	155/155/0/0	100	150	54.79	AGGCAAGCGGTAAACACCTTTCGCCGGTAGTGATGTGCTAAAGTTAGTCCAGGATTTAAGGAACCACTCGTGAATTGAAAATTAAACAAACGCCGCGAATGCGAATTCGTGGTGACCAAAAAAAAAACTGTCGCGTGTTCTTTCTATCAAGCTTGGCTTACAGTGTGGAAGCT	FBgn0032518	FBtr0080524	155	NA	NA	NA	2L:13394253..13394425(-)	17	0	FBgn0032518(3e-94)
		HFA00782	RpL40	-6.7	0	Y	SRSF0032	HFA00782	CG2960		RpL40		Y	BKN27503		RpL40	RpL40_1	153	taatacgactcactatagggGCGCCCCAAGAAGAAGTT	746	18	55.556	60.34	taatacgactcactatagggCTTGGCAGCAAATGCAATAC	898	20	45	59.329	3.0102	135/135/0/0	100	132	56.52	GCGCCCCAAGAAGAAGTTGAAGTAGACTATGATCATCCGTCGACGGTCCAGGCTGGTCTTTCTATCGACAAAACCATGGTTAACCATCTAAGTAAATATATGTACATTTTGTGAAACCACATCTAATCGAAATGTATTGCATTTGCTGCCAAG	FBgn0003941	FBtr0077470	135	NA	NA	NA	2L:4228387..4228539(+)	0	0	FBgn0003941(3e-82)
		HFA20327	eIF-2alpha	-6.5	0.4	Y	SRSF0025	HFA20327	CG9946		eIF-2alpha		Y	BKN20378		eIF-2alpha	eIF-2alpha_1	155	taatacgactcactatagggCCGCTCGGCAGAAATTGTA	14	19	52.632	62.216	taatacgactcactatagggACAGCACGTTCACCATAACG	168	20	50	59.64	3.5762	137/137/0/0	100	131	53.13	CCGCTCGGCAGAAATTGTACACGTTTTTCATTTCGAAAAGTCCAAATTGCCCATTTTTTGGCCATAGACCACAGACTTTAACATGGCCCTGACGTCGCGCTTCTACAACGAGCGGTATCCGGAGATCGAGGATGTCGTTATGGTGAACGTGCTGT	FBgn0004925	FBtr0074300	137	NA	NA	NA	X:16340840..16340994(-)	0	0	FBgn0004925(2e-83)
		HFA17168	RpS3A	-6.2	-0.5	Y	SRSF0036	HFA17168	CG2168		RpS3A		Y	BKN21046		RpS3A	RpS3A_1	243	taatacgactcactatagggGGTACGATGTCAAAGCTCCG	146	20	55	60.657	taatacgactcactatagggCCGTAGTCAAGTCCATTCCG	388	20	55	60.508	1.1646	225/225/0/0	100	225	55.43	GGTACGATGTCAAAGCTCCGAATATGTTTCAAACCCGTCAAATCGGTAAAACACTTGTAAACCGCACCCAGGGTCAAAGAATAGCATCGGATTATTTGAAGGGTCGCGTTTTCGAAGTGTCTTTAGCAGACTTGCAAAAGGATATTGATCCAGAACGTTCTTTTCGCAAGTTCCGTCTTATTGCAGAAGATGTTCAAGACCGTAATGTGCTCTGTAACTTTCACGGAATGGACTTGACTACGG	FBgn0017545	FBtr0089175+FBtr0089177+FBtr0089176	225+155+153	NA	NA	NA	4:87476..87718(-)	0	0	FBgn0017545(8e-136)
		HFA03569	me31B	-5.9	-0.2	Y	SRSF0026	HFA03569	CG4916		me31B		Y	BKN20260		me31B	me31B_1	167	taatacgactcactatagggGCCATTGCCTTACTCAGGAT	1338	20	50	59.154	taatacgactcactatagggAGCCAGCACATCTTTTCCAC	1504	20	50	60.263	1.1092	149/132/0/17	100	142	52.45	GCCATTGCCTTACTCAGGATGTGACCGATACGCGAGGCAATGAATTCGAGGAGTTTTGCCTTAAAAGAGAACTGCTTATGGGTATATTCGAGAAGGGATGGGAGCGCCCTTCGCCAATTCAGGAAGCAGCTATTCCTATAGCATTAAGTGGAAAAGATGTGCTGGCT	FBgn0004419	FBtr0079976+FBtr0079975	132+132	NA	NA	NA	2L:10240663..10240829(+)	0	0	FBgn0004419(2e-80)
		HFA15394	CG1883	-5.7	-0.3	Y	SRSF0031	HFA15394	CG1883		RpS7		Y	BKN29204		RpS7	RpS7_1	156	taatacgactcactatagggTGTCTCATCGATAACAACTCGC	23	22	45.455	60.278	taatacgactcactatagggATTATTTCGCTGCACTGCGT	178	20	45	60.802	3.08	138/138/0/0	100	132	52.37	TGTCTCATCGATAACAACTCGCTCTGTTTTCCACCTCTACGTCGTGGCTCGACTTCCTTTCCTGTCAAAATAGTCGACAAAGGTGGTACTTTTTTTCTTCCGTCGCCGAAAATGGCCAAAATACGCGGTCGCCACAACGCAGTGCAGCGAAATAAT	FBgn0039757	FBtr0089423+FBtr0089425+FBtr0089422+FBtr0089424	82+64+8+8	NA	NA	NA	3R:26034565..26034720(-)	0	0	FBgn0039757(1e-50)
		HFA15072	CG15536	-5.6	0	Y	SRSF0038	HFA15072	CG15536		CG15536		Y	BKN26168		CG15536	CG15536_1	185	taatacgactcactatagggGTGAGGCAAATAACACGCCT	8	20	50	60.14	taatacgactcactatagggCAATCCTATCCTGCGAGAGC	192	20	55	59.939	0.2004	167/21/146/0	12.57	155	49.5	GTGAGGCAAATAACACGCCTCAATCCGGACGGAGACCCCGACTCGGATTGAGTAGGCGTGGTTGCCAGTCAACGCCCTTAATAAGACTTCAGAGAGACGATTCCGCTGCAAATACACCAAAATGTAGTGAACAGGAGACTCCGCGGGCACCGCCTTTATCGCTGAGCTCTCGCAGGATAGGATTG	FBgn0039766	FBtr0085628	167	HFA15072	HFA15072	146	3R:26250668..26250852(-)	0	0	FBgn0039766(2e-101)
		HFA06905	CG4954	-5.5	1.5	Y	SRSF0044	HFA06905	CG4954		eIF3-S8		Y	BKN20869		eIF3-S8	eIF3-S8_1	160	taatacgactcactatagggTTTCCGTGGAAAACAGCAAT	529	20	40	60.481	taatacgactcactatagggCTCGAAGCTGCTCAGGGTAT	688	20	55	59.598	0.8835	142/126/0/16	100	138	51.18	TTTCCGTGGAAAACAGCAATTCAGCGACGATGAGGAGGAGGTCAAGCGCGTGGTCCGCTCCACGAAGGAGAAGCGTTACGAGAACCTCACCAGCATCATCAAAACCATTCGCAACCACAAGAAAATCAAGGATATTCCCAATACCCTGAGCAGCTTCGAG	FBgn0034258	FBtr0086836	126	NA	NA	NA	2R:13553711..13553870(+)	0	0	FBgn0034258(6e-77)
		HFA20281	RpS19a	-5.4	-1	Y	SRSF0028	HFA20281	CG4464		RpS19a		Y	BKN27846		RpS19a	RpS19a_1	160	taatacgactcactatagggTGTCTGTGAGAGAATCGTGGA	265	21	47.619	59.404	taatacgactcactatagggTCTTCAAGAAGACGGCGAC	424	19	52.632	59.101	3.4948	142/142/0/0	100	137	50.63	TGTCTGTGAGAGAATCGTGGAAATCGCGACAACGTGTTTTTGGCAGCATTGTAATAGATTCCCCATTTGTTTTTCCCGTTCTGCCCGCAGATGCCAGGCGTCACAGTGAAGGATATTGACCAGCACGCGGTTACCAAGGCGGTCGCCGTCTTCTTGAAGA	FBgn0010412	FBtr0074313+FBtr0074311+FBtr0074312	142+54+52	NA	NA	NA	X:16532176..16532335(+)	0	0	FBgn0010412(2e-86)
		HFA11270	RpS12	-5.4	-0.1	Y	SRSF0029	HFA11270	CG11271		RpS12		Y	BKN42166		RpS12	RpS12_1	156	taatacgactcactatagggGTGCAAGATCGACAAGGAGG	1156	20	55	60.801	taatacgactcactatagggCTCTCATTCAGCAGGCAGTG	1311	20	55	59.726	1.0749	138/38/100/0	27.54	125	46.87	GTGCAAGATCGACAAGGAGGGCAAGCCCCGCAAGGTGTGCGGCTGCTCCGTGGTCGTGATCAAGGATTTCGGTGAGGAGACACCCGCTTTGGACGTGGTTAAGGACCATCTCAGGCAGAACAGCTAAACAGCTGCGCACTGCCTGCTGAATGAGAG	FBgn0260441	FBtr0075878	138	HFA11270	HFA11270	100	3L:13017611..13017766(+)	0	0	FBgn0260441(4e-84)
		HFA16601	Cbp20	-5.4	0.1	Y	SRSF0033	HFA16601	CG12357		Cbp20		Y	BKN29448		Cbp20	Cbp20_1	186	taatacgactcactatagggATTTGTGAATGGCACTCGCT	512	20	45	60.667	taatacgactcactatagggGTGTTGGGTGCAATCTTCTG	697	20	50	59.139	1.528	168/168/0/0	100	155	45.45	ATTTGTGAATGGCACTCGCTTGGACGACCGTCTGATTCGTGTGGACTGGGACGCCGGCTTCGTGGAGGGCAGGCAGTATGGACGCGGCAAAACCGGCGGACAGGTGCGAGATGAATACCGCACGGATTACGATGCCGGCCGCGGGGGTTATGGCAAACTGTTGTCACAGAAGATTGCACCCAACAC	FBgn0022943	FBtr0083551	168	NA	NA	NA	3R:13990896..13991081(+)	0	0	FBgn0022943(6e-102)
		HFA03418	RpL9	-5.4	0.6	Y	SRSF0034	HFA03418	CG6141		RpL9		Y	BKN22086		RpL9	RpL9_1	181	taatacgactcactatagggTGCGTACCATTAATTCCAACC	440	21	42.857	59.712	taatacgactcactatagggGTTCCGAACCACTTCTCCAC	620	20	55	59.555	1.733	163/163/0/0	100	150	47.04	TGCGTACCATTAATTCCAACCAGTGCGTGAAGATCCCTAAGGATATCAAGGCCTCGGTGAAGGCCCGTGTGGTGACCATCACCGGCACCCGCGGCACCCTGAAGCGCAGCTTCAAGCACTTGGCTCTGGACATGTACATGCCCGACAAGCGCACCCTGAAGGTGGAGAAGTGGTTCGGAAC	FBgn0015756	FBtr0080163+FBtr0080164	163+163	NA	NA	NA	2L:11003570..11003750(-)	0	0	FBgn0015756(6e-99)
		HFA10726	CG6846	-5.4	1.4	Y	SRSF0043	HFA10726	CG6846		RpL26		Y	BKN27432		RpL26	RpL26_1	153	taatacgactcactatagggAGCTGAAGCTCGACAAGGAC	569	20	55	59.751	taatacgactcactatagggCCAGAGCAGAGTTTTAGCCG	721	20	55	60.147	0.3953	135/46/89/0	34.07	121	44.54	AGCTGAAGCTCGACAAGGACCGCAAGGCCATCCTGGAGCGTCGCGGCAAGGGTCGTCTGGCCGCTCTCGGCAAGGATAAGGGCAAGTACACCGAGGAGACCGCCGCCCAGCCCATGGAGACCGCGTAAATCGCCGGCTAAAACTCTGCTCTGG	FBgn0036825	FBtr0075066	135	HFA10726	HFA10726	89	3L:18892742..18892894(+)	0	0	FBgn0036825(3e-82)
		HFA04414	CG3751	-5.3	0.2	Y	SRSF0041	HFA04414	CG3751		RpS24		Y	BKN28892		RpS24	RpS24_1	155	taatacgactcactatagggAGATCGGCACTGGCAAGA	697	18	55.556	60.52	taatacgactcactatagggCCGCTCCAAAAGTAAACACTG	851	21	47.619	59.793	3.7274	137/137/0/0	100	134	54.46	AGATCGGCACTGGCAAGAAGTAAGCCTGATGGAGGAAAGCTCGTCTGCGGGCATCGCCTGCTATTCCCAAAAGCTGCTGGTTATGCGTTAGTCAAACTTCTTTACCAACCAATCAACAACCGACAAAACAAAATCAGTGTTTACTTTTGGAGCGG	FBgn0034751	FBtr0071935	137	NA	NA	NA	2R:18528073..18528227(-)	0	0	FBgn0034751(2e-83)
		HFA03417	RpL7	-5.2	0.8	Y	SRSF0030	HFA03417	CG4897		RpL7		Y	BKN21375		RpL7	RpL7_1	203	taatacgactcactatagggCAAGTACGCCTCCAACTTCC	814	20	55	59.734	taatacgactcactatagggCACTGTTTACATCGAACCGC	1016	20	50	59.199	1.0668	185/185/0/0	100	177	49.72	CAAGTACGCCTCCAACTTCCTGTGGCCCTTCAAGCTAAACACCCCCACCGGCGGCTGGCGCAAGAAGGCCAACCATTATGTCAACGGTGGTGACTTCGGCAACCGCGAGGACCAGATCAACCGTCTGCTGCGCAAGATGGTCTAAGGACTCCTTTTGATTTATGTGCTGAAACGACAACTGCAGCGGTTCGATGTAAACAGTG	FBgn0005593	FBtr0079946	185	NA	NA	NA	2L:10201914..10202116(+)	0	0	FBgn0005593(5e-112)
		HFA03420	RpS26	-5.2	0.2	Y	SRSF0039	HFA03420	CG10305		RpS26		Y	BKN28888		RpS26	RpS26_1	185	taatacgactcactatagggTTTCTTTCTTTTCGTTTCCCG	12	21	38.095	60.555	taatacgactcactatagggGTTACGGCGCTTCTTGGTC	196	19	57.895	60.791	3.3458	167/126/0/41	100	159	50.32	TTTCTTTCTTTTCGTTTCCCGAAACGTGAACACACGCGGATTTCGCTGGGCGGATTTTGAAATTGATAAATAAGGTAATTATGGCAGCCATCCGCTGAGCAAAGGCAGTGCTAAATGCTAATGGCCGTGCAAACTGTTTCCCCCACTGACAAGCAGCCGCCAAGATGACCAAGAAGCGCCGTAAC	FBgn0004413	FBtr0081090+FBtr0081091+FBtr0081089	73+70+69	NA	NA	NA	2L:18443042..18443226(-)	0	0	FBgn0004413(2e-43)
		HFA10573	CG6038	-5.2	0	Y	SRSF0096	HFA10573	CG6038		CG6038		Y	BKN30632		CG6038	CG6038_1	340	taatacgactcactatagggGACAGGCTCTGCAATTTGGT	220	20	50	60.263	taatacgactcactatagggGCTCCTTGATCGTGTGGTTT	559	20	50	60.119	0.3816	322/128/117/77	52.24	294	48.96	GACAGGCTCTGCAATTTGGTGCTACCGCTGCACTTCGGCCACGCCCGGCTGTGCGGAGAAGTTTAACTGGCGGGGAATAGGATTCCTGGGCGAGCACTGCCCGGAACCGGACGACATTTGCGTCAAGGTGACGGAGCGACGCGGCGGTAAGCGGAAATCCTCTGTTATCCGAGCTTCATTAACAAATGAAACTCGCTTTTAGCCAGGGAAACAATCACACGTGACTGCCTAAGCGCGCTGAGCTTCCGCAAAGACATTCCCGCCGACAAATACGAAGGATGTCGTCCTGCCGCCCACGATGAAAAGCTAGCGAACTACGTAAACCACACGATCAAGGAGC	FBgn0036198	FBtr0076123	245	HFA10573&BKN30632	HFA10573&BKN30632	117&112	3L:11703914..11704253(-)	0	0	FBgn0036198(2e-75)
		HFA03801	RpL5	-5.1	1.2	Y	SRSF0040	HFA03801	CG17489		RpL5		Y	BKN40820		RpL5	RpL5_1	163	taatacgactcactatagggACTATGCCAGGAAACGCCTA	395	20	50	59.73	taatacgactcactatagggGGAAGCTCATGGGAATAAGCA	557	21	47.619	61.447	2.7165	145/145/0/0	100	142	52.9	ACTATGCCAGGAAACGCCTAACATTTCAGGACAAGAACAAGTACAACACTCCCAAGTACCGTTTGATCGTACGTTTGTCCAACAAGGACATCACAGTACAGATCGCCTATGCTCGCATCGAGGGTGATCGCGTGGTGTGCGCTGCTTATTCCCATGAGCTTCC	FBgn0064225	FBtr0111129+FBtr0301561+FBtr0111132	145+145+145	NA	NA	NA	2L:22428863..22429025(-)	0	0	FBgn0064225(3e-88)
		HFA06900	CG4878	-4.9	0.5	Y	SRSF0035	HFA06900	CG4878		eIF3-S9		Y	BKN21369		eIF3-S9	eIF3-S9_1	174	taatacgactcactatagggCGCGTTATCAACGCAGTG	103	18	55.556	60.007	taatacgactcactatagggCTCCTCGCTTTTCTTCTTGG	276	20	50	59.191	2.8162	156/156/0/0	100	155	55.28	CGCGTTATCAACGCAGTGAGTAGTTGGCAACACTAACCATTCACACAAAACAGTGTTTCGCCTTGACTGGCAAATGCGGCATCTCGCTCTTCCTTTTTCACTTTGTGCTTGTGTGTTTAATGACGGAAAATTGCAAATAGATCGCTGAATATGGCCAAGAAGAAAAGCGAGGAG	FBgn0034237	FBtr0086942+FBtr0086941	156+16	NA	NA	NA	2R:13423820..13423993(+)	0	0	FBgn0034237(9e-95)
		HFA07538	RpL18A	-4.9	0	Y	SRSF0037	HFA07538	CG6510		RpL18A		Y	BKN22638		RpL18A	RpL18A_1	168	taatacgactcactatagggCCCACTCCATCCAGATCATT	852	20	50	59.737	taatacgactcactatagggGGAAGTAGGTCCTGGGCTTC	1019	20	60	60.074	0.3367	150/109/41/0	72.67	143	48.93	CCCACTCCATCCAGATCATTAAGGTGGACTCGATCCCTGCCGCCAAGACCCGCCGCGTGCACGTGAAGCAGTTCCACGATTCAAAGATCAAGTTCCCTCTGGTCCAGCGTGTCCACCACAAGGGCAACAGGAAACTGTTCTCGTTCAGGAAGCCCAGGACCTACTTCC	FBgn0010409	FBtr0086947	150	HFA07538	HFA07538	41	2R:13433981..13434148(-)	0	0	FBgn0010409(3e-91)
		HFA18710	RpS14a	-4.9	-0.2	Y	SRSF0045	HFA18710	CG1524		RpS14a		Y	not overlapping but only targets one splice variant	BKN42019	RpS14a	RpS14a_1	151	taatacgactcactatagggTTTGATATCCGGTTAACGCAAG	6	22	40.909	61.163	taatacgactcactatagggGGGCAGCTTGTTTGTCATTT	156	20	45	60.118	3.2813	133/121/0/12	100	129	55.33	TTTGATATCCGGTTAACGCAAGTGGTTCGTCTTTAATTTTTCCCTCTTAATTTTTGCGAAAAAAAACCCGACTTTGAGCCCCTAAACTTAAAAAATGTGCCTTCCTCCAGAGTGTTCAGAGCGTCGACTGAAAATGACAAACAAGCTGCCC	FBgn0004403	FBtr0071095+FBtr0071094	115+6	NA	NA	NA	X:7827784..7827934(+)	0	0	FBgn0004403(2e-70)
		HFA18711	RpS14b	-4.9	0.6	Y	SRSF0046	HFA18711	CG1527		RpS14b		Y	BKN42601		RpS14b	RpS14b_1	191	taatacgactcactatagggATATTAAGCTGCGTGCCACC	639	20	50	60.124	taatacgactcactatagggTGGCACGATCCATTTCTACA	829	20	45	60.073	0.1968	173/49/124/0	28.32	151	44.43	ATATTAAGCTGCGTGCCACCGGCGGCAACAAGACCAAGACCCCCGGACCCGGCGCCCAGTCCGCTCTGCGTGCGTTGGCCCGTTCGTCCATGAAGATTGGCCGCATCGAGGATGTGACCCCTATCCCATCGGACTCTACCCGCAGGAAGGGCGGTCGCCGAGGTCGTCGTCTGTAGAAATGGATCGTGCCA	FBgn0004404	FBtr0071096	173	HFA18711&FBgn0004403&HFA18710	HFA18711&FBtr0071095+FBtr0071094&HFA18710	119&86+86&81	X:7829575..7829765(+)	0	0	FBgn0004404(7e-105)&FBgn0004403(1e-84)
		HFA19831	CG2033	-4.8	-0.1	Y	SRSF0042	HFA19831	CG2033		RpS15Aa		Y	BKN41218		RpS15Aa	RpS15Aa_1	156	taatacgactcactatagggTCTTCTAGAGAAACCAAGTTCGC	1663	23	43.478	59.209	taatacgactcactatagggTCTGAATGAACGTAGCAGCG	1818	20	50	60.157	3.9484	138/100/38/0	72.46	138	54.17	TCTTCTAGAGAAACCAAGTTCGCATCGTAGAGAGTCTGTATGTGCTGCTAAGGAGTTTGATATGTAGATTGACGTTTTATTTCACCGACCATGCAACCAACTATGTACTTTGTGCACAGGAAACAAGGGGCGAAAACGCTGCTACGTTCATTCAGA	FBgn0010198	FBtr0073792+FBtr0073795+FBtr0073793+FBtr0073794+FBtr0300828	138+138+138+138+138	FBgn0033555&FBgn0033556	FBtr0088226&FBtr0088247	38&34	X:13229870..13230025(-)	0	0	FBgn0010198(4e-84)&FBgn0033555(2e-46)&FBgn0033556(4e-44)
		HFA00781	RpL27A	-4.7	0.5	Y	SRSF0098	HFA00781	CG15442		RpL27A		Y	BKN28080		RpL27A	RpL27A_1	289	taatacgactcactatagggGAGGAACTTCCATCTGCGTC	481	20	55	59.81	taatacgactcactatagggGGCTTTGATCTGAAAGGCTG	769	20	50	59.955	0.2352	271/9/201/61	4.29	255	49.06	GAGGAACTTCCATCTGCGTCGCCAGCACAAGTTCAGGCCCGAGATCAACCTGGACAAGCTCTGGTCCCTGGTCGGAGCCGAGAAGTTCGCCGAGCTGGAGAAGGAGAAGAGCACCAAGGCTCCCGTCATCGACTTGGTTAAATTCGTAAGTTTCGCCCGAATTCCCCATCCAGCTACGCGAACTCTGCTGCCGCTTTCAACATGAAGATACACCCAAGGCGATGGGCGGACAGAATGCTACCGTACAATTGCTCTCACCGTGTAGAGGACAGCCTTTCAGATCAAAGCC	FBgn0010410	FBtr0077452	128	HFA00781&BKN28080&BKN40477&FBgn0039434	HFA00781&BKN28080&BKN40477&FBtr0085029	119&97&82&1	2L:4457596..4457884(-)	0	0	FBgn0010410(8e-78)
		HFA16838	RpS3	-4.5	-0.8	Y	SRSF0050	HFA16838	CG6779		RpS3		Y	BKN29080		RpS3	RpS3_1	174	taatacgactcactatagggCGACAATGTGTCCGTTGTG	936	19	52.632	59.552	taatacgactcactatagggTTGAGGGCAACTCTTTCAGC	1109	20	50	60.517	1.9649	156/156/0/0	100	149	49.69	CGACAATGTGTCCGTTGTGGAGCCCAAGGAGGAGAAGATCTACGAGACGCCCGAGACCGAGTACAAGATCCCCCCGCCCAGCAAGCCACTGGACGATCTGTCCGAGGCGAAAGTTTTGTAAACCTAGTTTTACTGTTCATCCAATGAGCGACTAGCTGAAAGAGTTGCCCTCAA	FBgn0002622	FBtr0084410	156	NA	NA	NA	3R:19185460..19185633(+)	0	0	FBgn0002622(9e-95)
		HFA00310	CG11454	-4.5	0.1	Y	SRSF0057	HFA00310	CG11454		CG11454		Y	BKN28475		CG11454	CG11454_1	161	taatacgactcactatagggACGTCCGATTTGTTGTGTGT	3	20	45	58.909	taatacgactcactatagggAAATTGGCTGCTCTTGGTG	163	19	47.368	58.862	3.2295	143/143/0/0	100	140	53.86	ACGTCCGATTTGTTGTGTGTTTACTTGTCGAAGATAAATGGACTTGCAGTTACTAATGCAGCAAATGTATAGTGGTGCGTCGGTCATGACGATTTCGGAAACGAACATAGATGGTTACAGATACGGTATTCCATCTGGCCAGCACCAAGAGCAGCCAATTT	FBgn0031224	FBtr0078116	143	NA	NA	NA	2L:143341..143501(+)	0	0	FBgn0031224(4e-87)
		HFA15369	CG18670	-4.4	-0.8	Y	SRSF0054	HFA15369	CG31132		BRWD3		Y	BKN21456	HFA15369	BRWD3	BRWD3_1	152	taatacgactcactatagggCATCAACTCGCTGTTGGGTA	1748	20	50	59.716	taatacgactcactatagggAACCTAAGTTGTGGGTCGGC	1899	20	55	61.294	1.5784	134/131/0/3	100	127	47.71	CATCAACTCGCTGTTGGGTACTGGGCGCCAGAACCTCCTGCGCACCAAGGAAACCGTCTACTGCCATCGCTCCTTAAGGGACTACTGCACCCGCCTGAATGGAGTCTCGCTGCCGGATTCGGTCCTTACAAAGCCGACCCACAACTTAGGTT	FBgn0011785	FBtr0084604	131	NA	NA	NA	3R:20146488..20146639(+)	0	0	FBgn0011785(6e-80)
		HFA15119	CG15697	-4.3	-0.4	Y	SRSF0048	HFA15119	CG15697		RpS30		Y	BKN27631		RpS30	RpS30_1	468	taatacgactcactatagggCTTTGCAGAGCGAATCATCA	299	20	45	60.096	taatacgactcactatagggAAGCCCTGCACAAAGTTGAC	766	20	50	60.299	0.3949	450/88/258/104	25.43	424	47.87	CTTTGCAGAGCGAATCATCATGCAGCTGTTCGTCCGTGGACTAGAGACCATCGAGGCCCTGGAGGTTTCCCAGGATGCCACCATTGCCGGAGTCAAGGTGAGTCCCCCCAATGACTGATATACAAATAACATAACCTAATTGTGTGTTCCCCATCCTCGTCCATTGTGGCCATCGCGATCGTAGAACCAACTGGCCCAGATCCATGGATTCAACGCCGAGGAATTCAGCCTCGATTGCGAGGGCATCACTCTGGCCAACGAGACTCCCGTGACCGCCCTGAGCTCCTTTGAGCTGGACCTCAACATTCCCATGCTGGGAGGTAAGGTGCACGGTTCTCTGGCCCGTGCCGGCAAGGTCAAGGGACAGACGCCCAAGGTGGAGAAGCAGGAGAAGAAGAA…	FBgn0038834	FBtr0083970+FBtr0083969	346+341	HFA15119&FBgn0004926	HFA15119&FBtr0075968	258&2	3R:16676569..16677036(+)	0	0	FBgn0038834(4e-161)
		HFA17022	osa	-4.2	-1.2	Y	SRSF0056	HFA17022	CG7467		osa		Y	BKN29156		osa	osa_1	173	taatacgactcactatagggCTCGCCAATCCATCACTGTA	28808	20	50	59.673	taatacgactcactatagggAGTATCAGTGGTTCTGCTCCG	28980	21	52.381	59.367	1.9601	155/155/0/0	100	155	59.17	CTCGCCAATCCATCACTGTAACAGTCAATACAATAACAACTGTATATTTTTTCACTCAAATCTAAAAATAGTAAATATGATAACTAAACCTAAACCCTAAGCATTAAGAAATTGAAGCAGCATAGTTATGATCATTCGAAAAGGAAACTGTTCGGAGCAGAACCACTGATACT	FBgn0003013	FBtr0301487+FBtr0089581+FBtr0089582+FBtr0089583	155+155+155+155	NA	NA	NA	3R:13515080..13515252(-)	0	0	FBgn0003013(3e-94)
		HFA18347	CG4111	-3.9	0.3	Y	SRSF0047	HFA18347	CG4111		RpL35		Y	BKN28248		RpL35	RpL35_1	176	taatacgactcactatagggTTCTTGTTTTCTGCCCGTTT	519	20	40	59.724	taatacgactcactatagggCATCTTGGAGAGCTTGGAGG	694	20	55	59.943	0.3327	158/120/0/38	100	149	48.68	TTCTTGTTTTCTGCCCGTTTGTTTGTGCTCCCGTCCAGGTGAAGGTTAAGTGCTCCGAGCTGAGGATCAAGGACAAGAAGGAACTCACCAAGCAATTGGATGAGCTCAAGAATGAGTTGCTCAGCCTGCGCGTGGCCAAGGTGACCGGCGGAGCTCCCTCCAAGCTCTCCAAGATG	FBgn0029785	FBtr0070800+FBtr0070801	120+120	NA	NA	NA	X:5566993..5567168(+)	0	0	FBgn0029785(3e-73)
		HFA14173	CG10007	-3.9	-0.1	Y	SRSF0053	HFA14173	CG10007		Tango9		Y	BKN21570		Tango9	Tango9_1	175	taatacgactcactatagggTAGATCTGTGGAAGGGCAGTC	104	21	52.381	59.298	taatacgactcactatagggAGCGACAGGAAAACACGATG	278	20	50	61.236	2.9375	157/157/0/0	100	152	54.21	TAGATCTGTGGAAGGGCAGTCAATTGACCGTCTGGCCGCACTTTTTTGCACTTATCACTGCGCAGTCACAATTGCAAATTGCACAAAGAACGTCAATATTTATAAATCGAATTAACGCTGCACCCGTCAAGTGAATCTTCCGCCGACGAATGGATCATCGTGTTTTCCTGTCGCT	FBgn0260744	FBtr0082508	157	NA	NA	NA	3R:7800310..7800484(-)	0	0	FBgn0260744(2e-95)
		HFA03704	CG12775	-3.9	0.1	Y	SRSF0055	HFA03704	CG12775		RpL21		Y	BKN20357		RpL21	RpL21_1	151	taatacgactcactatagggAGGAAAAGGGACAATGGGTC	487	20	50	60.169	taatacgactcactatagggCCGTACAATTTCCGAGCAGT	637	20	50	60.132	0.3009	133/30/103/0	22.56	125	51.78	AGGAAAAGGGACAATGGGTCAGTCTGAAGCGCCAGCCGGAACAGCCGAAGAAGGCGCACTTTGTTAAGAAACTTGAAGAACCGATTGCTCTGGCCCCGATTCCATACGAATTCATTGCCTAAAGGCATTTTACTGCTCGGAAATTGTACGG	FBgn0032987	FBtr0085961	133	HFA03704	HFA03704	103	2L:22247197..22247347(-)	0	0	FBgn0032987(4e-81)
		HFA11269	RpL14	-3.9	1.1	Y	SRSF0100	HFA11269	CG6253		RpL14		Y	BKN29141		RpL14	RpL14_1	189	taatacgactcactatagggGGTAGATGGTCCTCTGACTGG	652	21	57.143	58.605	taatacgactcactatagggTTGCAGATGTTCTGTGCCTT	840	20	45	59.445	2.9497	171/171/0/0	100	161	47.19	GGTAGATGGTCCTCTGACTGGCGTGCCCCGTCAGGAATACAGATTGAACAATCTGCATCTGACCAAGTACCGCATCAAGTTCCCCTACACCGCGCCCACGCGCATCGTGCGCAAGGCCTGGACAGAGAGCGACCTGAAGGCCCAGTGGAAGGTCAGCCCCTGGTCCGTCAAGGCACAGAACATCTGCAA	FBgn0017579	FBtr0076633	171	NA	NA	NA	3L:8594753..8594941(+)	0	0	FBgn0017579(1e-103)
		HFA10542	CG5741	-3.8	-0.4	Y	SRSF0049	HFA10542	CG5741		CG5741		Y	BKN28860		CG5741	CG5741_1	169	taatacgactcactatagggTGAGTACAAGGGACGACCG	4077	19	57.895	59.685	taatacgactcactatagggGCTGTTGCGGCATATTCAA	4245	19	47.368	60.77	3.0844	151/151/0/0	100	151	58.4	TGAGTACAAGGGACGACCGATTCCGAATGACAAGTTACAAAACGCTTATTTTCATCACATTCTGCTGAAACTCCAGAACAATTCCAATCTTAGCTACAATAATTTTCACCTACAAATATCAAGAAAGTCGCATAAGATGAATATAGCATATTGAATATGCCGCAACAGC	FBgn0035937	FBtr0290106+FBtr0290105+FBtr0076565+FBtr0301137	151+151+151+0	NA	NA	NA	3L:8925805..8925973(-)	0	0	FBgn0035937(8e-92)
		HFA15470	CG3281	-3.8	0.6	Y	SRSF0059	HFA15470	CG3281		CG3281		Y	BKN30017		CG3281	CG3281_1	333	taatacgactcactatagggGAGACGCACGAGACCAATCT	147	20	55	60.418	taatacgactcactatagggTAAGCTCCACGACATCCACA	479	20	50	60.263	0.6809	315/246/0/69	100	308	53.35	GAGACGCACGAGACCAATCTGTATGTCCACGATGAAATCAAATACAACGACCTTAAGTTGGAGCTCTGGCAGTTGTTGGAGGCAGTTTCCAAATTGAAGGTAAAGAGCTACAATTTCAAGAAACTTCGAAAAATAAGTTCAATTATTTCCAGTGGACATGGACGGACCCAAATCTGCCTATGCATCTGTGTCAAAATTGCGCCCGCCGGCTGATCGGCGCCTATGAGTTCATCGTCGAAGTGGAAAACGCCCATGAAACTTTACAGAATCTCTTCGAGCAACAGGAAGTTGCTGCCAAGCCGGATGAAGTTCATGTGGATGTCGTGGAGCTTA	FBgn0260741	FBtr0082511	246	NA	NA	NA	3R:7788045..7788377(-)	0	0	FBgn0260741(7e-100)
		HFA00644	CG4238	-3.8	-0.3	Y	SRSF0061	HFA00644	CG4238		CG4238		Y	BKN21209		CG4238	CG4238_1	158	taatacgactcactatagggGGGTCAGATGCATTGCTCA	13928	19	52.632	60.801	taatacgactcactatagggCATGCATGACGCCACCTAC	14085	19	57.895	61.137	3.9376	140/140/0/0	100	134	51.03	GGGTCAGATGCATTGCTCACCCGAAGATGCCTCGCTCAGGTCCGATTTGGTCCTCATCCGCAGCTTTGTCGTCTATAAGGGACGTCCTCCAGATCATGCCACTCGCTTTGATATATCCATGCTAGTTAGCCACATCAACGTAGGTGGCGTCATGCATG	FBgn0031384	FBtr0301066+FBtr0301068+FBtr0301067	140+0+0	NA	NA	NA	2L:2024045..2024202(+)	0	0	FBgn0031384(3e-85)
		HFA04158	CG13515	-3.7	0.1	Y	SRSF0092	HFA04158	CG13515		CG13515		Y	BKN31292		CG30269	CG30269_1	201	taatacgactcactatagggACATCCACCACACAGCACAC	211	20	55	60.513	taatacgactcactatagggTGGCCCACACACAGTGTTAT	411	20	50	59.88	0.6333	183/4/144/35	2.7	170	47.74	ACATCCACCACACAGCACACGGTCGTCGTGGTGCCCGGTTCACCGTACGGCCCGGAGCCCATGGACGTGCAGTGCCCGTACTGCCACAATTACGCCCGGACACGGGTCTCCTTCAAGCCCAACTCGCGCACCCATCTGATAGCCTTGATATTATGCCTGTTCCAGTGAGTACCCGAAATAGATAACACTGTGTGTGGGCCA	FBgn0050269	FBtr0071867	148	HFA04158&BKN31292	HFA04158&BKN31292	144&129	2R:18555657..18555857(+)	0	0	FBgn0050269(6e-90)
		HFA06863	CG4055	-3.7	-0.1	Y	SRSF0097	HFA06863	CG32904		CG4055		Y	BKN30218		seq	seq_1	362	taatacgactcactatagggAGAGAGCAGCAGCCATCAAG	97	20	55	60.844	taatacgactcactatagggGTTCTCCATGCGTAAATCCC	458	20	50	59.391	1.4523	344/344/0/0	100	344	57.43	AGAGAGCAGCAGCCATCAAGTCGAAGACTGTGTAAAACGCAAAACAACGACGCCATCAGATGTTGCAGGATAACATAAAATAATACCAAAGCTAAATCATTCTACAAGAATTGCAAAACCCAGAAAATAGTGCTCAAGTGTATCGTATAAAACATCAAATTGTGCAAATTAGTTACAGTTAGTTAAAACGCCAGCAGAAGTTTCATATGCAAATACACAAAAAATAATGTGCAATAAACTACAAATCACTTCAAACAAAGGCAACGCAGCAGCATCCAAAACGTTAGTCACATCCAGTTGGAGTTGCTCATATAGTCATAAAAGTACTTTTGACATTTTGTTGGGATTTACGCATGGAGAAC	FBgn0028991	FBtr0100501	344	NA	NA	NA	2R:9077122..9077483(-)	0	0	FBgn0028991(0.0)
		HFA08695	RpL8	-3.6	1	Y	SRSF0051	HFA08695	CG1263		RpL8		Y	BKN27946		RpL8	RpL8_1	187	taatacgactcactatagggGTACCGGTAGGATCCGTGGT	1221	20	60	61.019	taatacgactcactatagggGTGTCAAGCGTATGCCTAGAA	1407	21	47.619	58.067	3.9515	169/169/0/0	100	160	47.77	GTACCGGTAGGATCCGTGGTGGCAAGGGCGACAGCAAGGACAAGTAAGCTCTGGCTGCAGCAGGATTCCGGCGTGGCGCAGGTTCCGCCTGAGATCTGGGTAGTGGTCGTGCTCTGCTGTGCGGCGTCGTGGAAGAAATTGCTATTCTACATGGATAATCTGTATGTTCTAGGCATACGCTTGACAC	FBgn0024939	FBtr0072924+FBtr0072925	169+169	NA	NA	NA	3L:2588670..2588856(+)	0	0	FBgn0024939(2e-102)
		HFA14977	CG14853	-3.6	0.2	Y	SRSF0052	HFA14977	CG14853		CG14853		Y	BKN26287		CG14853	CG14853_1	208	taatacgactcactatagggAATCTCGAAACTGACAAAAGCG	4180	22	40.909	60.769	taatacgactcactatagggGCCACAATTCTCATGACAGC	4387	20	50	59.25	3.5196	190/190/0/0	100	190	57.2	AATCTCGAAACTGACAAAAGCGAAACTTTAGTTTATAACAGCTTTAGGAAGTTTCGAAACGTTGAATTACTCAGAAGAAAACTTGTTTTGAAATTAGTTTTTCCACTCGTGTTAATTGAGCTCCACTGAATAAGTTAGTGCTTAAGAGCGGAAAAGTAAAGGGTTTTTTGTAAAAGAGGAAATCTAAAGCTGTCATGAGAATTGTGGC	FBgn0038246	FBtr0082961+FBtr0082960	190+0	NA	NA	NA	3R:10439550..10439757(+)	0	0	FBgn0038246(5e-115)
		HFA20963	RpL15	-3.6	0	Y	SRSF0095	HFA20963	CG17420		RpL15		Y			RpL15	RpL15_1	162	taatacgactcactatagggTTTTTCCATGCACCACTCTG	140	20	45	59.691	taatacgactcactatagggTGTCACATCATCGGTCCATC	301	20	50	60.349	0.6574	144/144/0/0	100	144	56.39	TTTTTCCATGCACCACTCTGAGCTCAGTGTAGATTATGGATATCTGACGGATGTTATGTTCGTTTTTGTACTCACATTGCTATGTAACATTGATACGAATTATTATCTGTTCTAGATTGTAATATGTACAGTTTAAGAAGTTGATGGACCGATGATGTGACA	FBgn0028697	FBtr0113743+FBtr0113744+FBtr0113741+FBtr0113742	144+68+45+0	NA	NA	NA	3LHet:2397935..2398096(+)	0	0	FBgn0028697(1e-87)
		HFA00361	CG13692	-3.5	0	Y	SRSF0060	HFA00361	CG13692		CG13692		Y	BKN30480		CG13692	CG13692_1	490	taatacgactcactatagggTTTACCGAATCCATTTCCCA	122	20	40	60.124	taatacgactcactatagggATGGGGTCTAAGCCCACTTT	611	20	50	59.827	0.2977	472/0/472/0	0	453	51.76	TTTACCGAATCCATTTCCCAACAAAATCGCCAAATGGGGATAAAAATAAGCCTCCTCCCTCAGAAGCTCCAGCTAACATTCCTCATGGCGGTAAAAATCTGCCCAAGTCCATACAGATCCTGGAAATTGGAGGGAGTATGGCCCCCTTGTGGAGGCAGTATTTCGAGGATGTCAAGAAGCTGATCTACGTCGTGGACACCTCTAATCTCTGTCAGATTTCAGCCGCCGGCGTTCTTTTCTATTCAATCCTCACCGAGCCGCGTCTGCAGTAAGTAAGGTGGAAATGAACTGAAAGCTCATGCACTAGTTAAATTCGTCGCAGGCATAATACTAAGATCCTGTTGGTACTGGCCAAAATGGATTACTCCTACCGCCAGATGCGAAACGAGGCTCTGCTCA…	HFA00361	HFA00361	466	FBgn0031254	FBtr0078057	401	2L:421921..422410(+)	0	0	FBgn0031254(5e-151)
		HFA04442	CG4046	-3.5	0.4	Y	SRSF0099	HFA04442	CG4046		CG4046		Y	BKN28679		RpS16	RpS16_1	206	taatacgactcactatagggATGAGGCCTCCAAGAAGGAG	1641	20	55	60.725	taatacgactcactatagggGCGTGCAAACCATTTTCAA	1846	19	42.105	60.638	2.3632	188/2/186/0	1.06	177	50.43	ATGAGGCCTCCAAGAAGGAGATCAAGGACATTCTGGTGCAGTACGACAGAACCCTGCTGGTCGGCGATCCGCGTCGCTGCGAGCCCAAGAAGTTCGGCGGTCCAGGTGCCCGTGCTCGCTACCAGAAGTCGTACCGTTAAACTACTCTGTCTGGTTTTCAATTTGGATTAGAGCTATTTTTTACAATTTGAAAATGGTTTGCACGC	FBgn0034743	FBtr0071855	188	BKN28679&HFA04442&FBgn0003654	BKN28679&HFA04442&FBtr0089400+FBtr0089398+FBtr0089405+FBtr0089406+FBtr0089399+FBtr0089407+FBtr0089403+FBtr0089402+FBtr0089409+FBtr0089408+FBtr0089401+FBtr0089404+FBtr0089397	152&118&1+1+1+1+1+1+1+1+1+1+1+1+1	2R:18495266..18495471(+)	0	0	FBgn0034743(8e-114)
		HFA16834	RpL3	-3.4	-0.8	Y	SRSF0058	HFA16834	CG4863		RpL3		Y	BKN29091		RpL3	RpL3_1	264	taatacgactcactatagggTGAGCATCTCGATCGGATAAA	39	21	42.857	60.696	taatacgactcactatagggGGTGCCGAGAACTTACGATG	302	20	55	60.657	2.3528	246/246/0/0	100	246	58.06	TGAGCATCTCGATCGGATAAAATAAATTATATTACTATGTGATGTGTCAAAAAGATGGATGATTGCAAGTTAAATAATTGATTAGTTTGGAAACAGTAGCGTTATAATCACTCTAAATGTAACTAATACAAACAAAGCGTAATTTTAATGCATAATTTGCACTTGCAACATCCACGTGTTCACCTAACCTCAAAGTGCAGAAACGCATTGTGCTAATGGATTTTCTCCATTCATTTTGCAGTCTCATCGTAAGTTCTCGGCACC	FBgn0020910	FBtr0082348+FBtr0082349+FBtr0082350+FBtr0082347+FBtr0082346	246+11+11+6+6	NA	NA	NA	3R:7047656..7047919(+)	0	0	FBgn0020910(3e-148)
		HFA03736	CG6691	-3.4	-0.9	Y	SRSF0084	HFA03736	CG6691		ttm3		Y	BKN23554		ttm3	ttm3_1	205	taatacgactcactatagggAGTCGATTGGCTACATCGGT	51	20	50	59.579	taatacgactcactatagggCCCAGCTTATAGATGGCCC	255	19	57.895	59.495	1.9252	187/187/0/0	100	187	56.11	AGTCGATTGGCTACATCGGTAAAAAGAAGACCTGTCTTCTGAGTCCATGCGAGAAAATATGCCTGAATTCAGCTAGAAAAACAGTACAGAGATGCGACAAAAACTATTCACCACCAAAGTTAAGAAGAATCAAGAATTTCTATACCTACAGTGTTGTGTTGGGGAGTCTCTTCAGTATAGTCATGTGGGCCATCTATAAGCTGGG	FBgn0032971	FBtr0085935	187	NA	NA	NA	2L:22079722..22079926(+)	0	0	FBgn0032971(3e-113)
		HFA18708	RpL36	-3.3	0.3	Y	SRSF0077	HFA18708	CG7622		RpL36		Y	BKN27555, BKN46193		RpL36	RpL36_1	152	taatacgactcactatagggACGACTATCGCCCATCTCC	1	19	57.895	60.05	taatacgactcactatagggCGCTTGATTTAACACACTTCG	152	21	42.857	58.502	3.5479	134/134/0/0	100	131	56.43	ACGACTATCGCCCATCTCCAACTGCCATACTGTTTCCTGTCCAACTTTTTTCGCTCTTTCTTTCTTTTAACAGCGTCTGAGGTGGAGTGTTATTCCGCGAAAATAAGTCTGAATTGTAGTGCAATCACTTGCGAAGTGTGTTAAATCAAGCG	FBgn0002579	FBtr0070158+FBtr0070156+FBtr0070155+FBtr0070157	75+64+63+33	NA	NA	NA	X:523344..523495(-)	0	0	FBgn0002579(2e-46)
		HFA11298	Taf150	-3.2	0.4	Y	SRSF0073	HFA11298	CG6711		Taf2		Y	BKN22824		Taf2	Taf2_1	171	taatacgactcactatagggCCAGGAGGGTCAGGGTCT	621	18	66.667	60.038	taatacgactcactatagggACGCAGGGAAACCACAATCT	791	20	50	61.84	3.8789	153/153/0/0	100	149	52.29	CCAGGAGGGTCAGGGTCTGCGCATCCGCATCGAGTTCTCGTTGGAGAATCCCAAATGCGGCGTACATTTTGTCATACCACCCGCTTCAACGGACGAGGAGACACAGATGAACAGCTCGCATATGTTCACCAATTGCTATGAAAACTCGTCGAGATTGTGGTTTCCCTGCGT	FBgn0011836	FBtr0076361	153	NA	NA	NA	3L:9880991..9881161(-)	0	0	FBgn0011836(5e-93)
		HFA16032	BRWD3	-3.1	-0.8	Y	SRSF0054	HFA15369	CG31132		BRWD3		Y	BKN21456	HFA15369	BRWD3	BRWD3_1	152	taatacgactcactatagggCATCAACTCGCTGTTGGGTA	1748	20	50	59.716	taatacgactcactatagggAACCTAAGTTGTGGGTCGGC	1899	20	55	61.294	1.5784	134/131/0/3	100	127	47.71	CATCAACTCGCTGTTGGGTACTGGGCGCCAGAACCTCCTGCGCACCAAGGAAACCGTCTACTGCCATCGCTCCTTAAGGGACTACTGCACCCGCCTGAATGGAGTCTCGCTGCCGGATTCGGTCCTTACAAAGCCGACCCACAACTTAGGTT	FBgn0011785	FBtr0084604	131	NA	NA	NA	3R:20146488..20146639(+)	0	0	FBgn0011785(6e-80)
		HFA18852	wds	-3.1	-1.1	Y	SRSF0079	HFA18852	CG17437		wds		Y	BKN20216		wds	wds_1	199	taatacgactcactatagggTAATTGGCGGCGTTTCTCTA	175	20	45	60.71	taatacgactcactatagggGTGGGCAGTGGTTGCTGT	373	18	61.111	60.759	3.4699	181/181/0/0	100	167	47.31	TAATTGGCGGCGTTTCTCTAGTCGGAACAACAAGAAGAAGAAGCACGTGTGCGGCGTGCCAAAGAAAAAAGGAAAATAAACAAGGAGGCCAGGCCAAGGAGCATAAGCAGAATCCGCATCCGGAGGACATGGTGCCCATCGGAGCCGTGCACGGCGGCCATCCCGGCGTAGTGCATCCGCCACAGCAACCACTGCCCAC	FBgn0040066	FBtr0070438	181	NA	NA	NA	X:2480184..2480382(+)	0	0	FBgn0040066(1e-109)
		HFA04624	Mov34	-3	0.1	Y	SRSF0070	HFA04624	CG3416		Mov34		Y	BKN21370		Mov34	Mov34_1	162	taatacgactcactatagggCGTCGGCCACACTGTAAAT	28	19	52.632	59.581	taatacgactcactatagggGGGCTTACTATGACCTCTGCG	189	21	57.143	61.14	3.5588	144/144/0/0	100	141	53.81	CGTCGGCCACACTGTAAATCGTTTCTGCTTGTCATTTTGGCCTGAGTTTTTTGCCGCAAATTGCAGGTAATTTAGCGAAAAACAGGAGTCGCAGGAAGCCAAACCCGTCGAAAACAAATCAGTCCGGTACCTATCAATCGGCGCAGAGGTCATAGTAAGCCC	FBgn0002787	FBtr0072290	144	NA	NA	NA	2R:20290521..20290682(+)	0	0	FBgn0002787(1e-87)
		HFA04919	bin3	-3	-0.2	Y	SRSF0076	HFA04919	CG8276		bin3		Y	BKN26875		bin3	bin3_1	177	taatacgactcactatagggCATTTGTCGAAAAACCCGC	6467	19	47.368	61.385	taatacgactcactatagggCCGTGCTTTAGTCAATCGGT	6643	20	50	60.132	2.5176	159/159/0/0	100	156	53.18	CATTTGTCGAAAAACCCGCGACGCATTCGGACTTCAAGCAAGAGTCCGCTTTGCCGAGATATAAAATTAATAACGAGATCGAGTACCAGCTGCACACAGTGGAAATGAGAAAAGACCGACGGCAAAACAATAGAACACACCCGATTAGTCGTGCGTAACCGATTGACTAAAGCACGG	FBgn0033073	FBtr0085993+FBtr0085992	159+0	NA	NA	NA	2R:2108544..2108720(+)	0	0	FBgn0033073(1e-96)
		HFA00627	CG3675	-2.9	-0.3	Y	SRSF0068	HFA00627	CG3675		Art2		Y	BKN32150		Art2	Art2_1	166	taatacgactcactatagggGGAACTTGCAAAAGACGACG	9	20	50	60.807	taatacgactcactatagggCTCGCGGTAGGCTTTAATTC	174	20	50	58.989	1.8172	148/148/0/0	100	145	53.25	GGAACTTGCAAAAGACGACGAGAAGATGGATGGAAACCACACCGATGCTAATCAGATCATCAAGGATCGCCGAAGACAGGAGGAGCATTATTTCAAGCTTTATGGCCGCATTGAGATACACGAATGGCTGTTGAAGGATTCAGTCCGAATTAAAGCCTACCGCGAG	FBgn0031592	FBtr0077476	148	NA	NA	NA	2L:4279117..4279282(-)	0	0	FBgn0031592(5e-90)
		HFA03305	Cyp4d21	-2.8	-0.3	Y	SRSF0069	HFA03305	CG6730		Cyp4d21		Y	BKN30607		Cyp4d21	Cyp4d21_1	191	taatacgactcactatagggTATGGCAAAACCTTCCGC	384	18	50	59.622	taatacgactcactatagggACCTTTCTGCGAGAAGTCCA	574	20	50	59.989	2.3884	173/173/0/0	100	173	55.13	TATGGCAAAACCTTCCGCCTGTGGATTCTAGGCGAGTGTCTTATTTACACGAAGGATCTAAAATATTTTGAATCCATACTGAGTAGTAGCACACTGCTCAAAAAAGCTCACCTCTACCGATTTCTGCGTGATTTTCTTGGCGATGGACTTCTTTTAAGCACGGGAAATAAGTGGACTTCTCGCAGAAAGGT	FBgn0031925	FBtr0079471	173	NA	NA	NA	2L:7605983..7606173(+)	0	0	FBgn0031925(7e-105)
		HFA09659	ATPsyn-b	-2.7	-0.4	Y	SRSF0080	HFA09659	CG8189		ATPsyn-b		Y	BKN28066		ATPsyn-b	ATPsyn-b_1	177	taatacgactcactatagggCTGGCAACGCTCTCTTAACC	4	20	55	60.015	taatacgactcactatagggCACCGCACGATTAGCGTA	180	18	55.556	59.41	2.6057	159/159/0/0	100	155	54.27	CTGGCAACGCTCTCTTAACCTGTCACTATTGTGAACTGACAATTTCGGGTGAATTTAGTAGCATAAATTCGTCGCAACTGCCTGGAAAATGTTCTCGAGAGCCGCTCTTCTAACAGGTAAATCTGCAAACCATGCTAATAGCTGCCCAGCTAATCGGTGTACGCTAATCGTGCGGTG	FBgn0019644	FBtr0076406+FBtr0076405	159+98	NA	NA	NA	3L:9723080..9723256(+)	0	0	FBgn0019644(1e-96)
		HFA09830	CG11261	-2.7	-0.9	Y	SRSF0082	HFA09830	CG11261		CG11261		Y	BKN26867		CG11261	CG11261_1	218	taatacgactcactatagggGCGGTACGCTGATTGACTTC	49	20	55	60.807	taatacgactcactatagggCGCACTGCTTGTAAATGAGG	266	20	50	59.488	1.3189	200/200/0/0	100	197	58.34	GCGGTACGCTGATTGACTTCCCCTAGAAAACCAACTTCAAATTGCAACACTATCATTAACAATAATGAATCGGGTTAAAAGAATATCTAATTACTTTGACTCTATGCTACCCCTGATCGATAATATTTTGCAAGTAGTGAATCAGATCTTCGATGATTACACTTCCTTTGATGGCCAAAAGCTCATGCACTTATACCACCTCATTTACAAGCAGTGCG	FBgn0036332	FBtr0075899	200	NA	NA	NA	3L:13004516..13004733(-)	0	0	FBgn0036332(6e-121)
		HFA19089	AE002593_sanger_1250	-2.7	-0.3	Y	SRSF0093	HFA19089	CG43395		cngl	can't find	Y		BKN31142	cngl	cngl_1	294	taatacgactcactatagggCCCATTAGAAGGGGGCTCT	162	19	57.895	60.407	taatacgactcactatagggTTGCTGCACGATAAGATTGC	455	20	45	59.983	1.4242	276/275/1/0	99.64	270	57.14	CCCATTAGAAGGGGGCTCTTGGTTTTTGGGGTTACAAATAAATGAGTCTATTGATTAAAGGTTAGAAATGGGATTCAAACTGAAAATATTAAATATTTTATAAAATTATGCAGGTTTCTTAATCATTAGAAGGGTTAGCTATTGTTGAGTAACAATTTTGAAATGAATTATAACAAACTTGAGTACATTAACTCAAACTCCTTTTTTTGACAAATTCCTGCGGGCGCCACTGTGTGTAGGTATTATATTTGGTATATAGAGACTATAGAGCGGGGCAATCTTATCGTGCAGCAA	FBgn0029090	FBtr0089294+FBtr0089293	276+276	FBgn0000547	FBtr0077465	1	X:15298044..15298337(-)	0	0	FBgn0029090(4e-166)
		HFA16997	mfas	-2.6	-0.8	Y	SRSF0072	HFA16997	CG3359		mfas		Y	BKN21827		mfas	mfas_1	189	taatacgactcactatagggCAAGTGAGTGACAGGCGGTA	182	20	55	59.897	taatacgactcactatagggGCGATGGATGGAAAAACAG	370	19	47.368	59.064	2.0386	171/171/0/0	100	166	54.3	CAAGTGAGTGACAGGCGGTATATGTCGTCTATCCGTAGCATATTTACAATTAATGCGTGAAGACAGTGGAAAATTTTCTTCGTCGACCGTCGCTCTCACTCCCAAAATCAGTCACCTACATACGCGAGTGCAGCGCTGCGTGGAAAACCTGTATTTCTTCGGTTTCTCAGCTGTTTTTCCATCCATCGC	FBgn0260745	FBtr0082492+FBtr0082494+FBtr0082503+FBtr0082489+FBtr0082501+FBtr0082496+FBtr0082491+FBtr0082493+FBtr0082497+FBtr0082490+FBtr0082500+FBtr0082495+FBtr0082498+FBtr0082502+FBtr0082499	171+171+0+0+0+0+0+0+0+0+0+0+0+0+0	NA	NA	NA	3R:7818668..7818856(-)	0	0	FBgn0260745(1e-103)
		HFA17003	msi	-2.6	-0.3	Y	SRSF0074	HFA17003	CG5099		msi		Y	BKN22154		msi	msi_1	243	taatacgactcactatagggGAGAACGAGTCCTTAGGGCA	83628	20	55	59.43	taatacgactcactatagggTTTTCTTGGTTTCAATGGGTG	83870	21	38.095	59.825	1.7457	225/225/0/0	100	225	59.05	GAGAACGAGTCCTTAGGGCACTACTAATATTTTAGATCCTTCGACCTATTTCCCAATCACCAAGTCTTTCATTTGCATAACCATCCAAACAGCTCATGAACCAGGTAACATAACTTTACTGTAGCTTATTGTTTTAAATGGCACAATCTTAGTTATTAATATTATTTTGTAATTACCCTTATCTGTAGCATTTGCATTTGATTTTGCATTCGGCAAATACTTCACCCATTGAAACCAAGAAAA	FBgn0011666	FBtr0084881+FBtr0084882	225+225	NA	NA	NA	3R:21427672..21427914(+)	0	0	FBgn0011666(8e-136)
		HFA07607	drosha	-2.5	-1.1	Y	SRSF0065	HFA07607	CG8730		drosha		Y	BKN25813		drosha	drosha_1	174	taatacgactcactatagggCATGTACCAGCCGCCTTT	90	18	55.556	59.673	taatacgactcactatagggGTCTCCGGGTAGACGTAATCC	263	21	57.143	59.841	3.4865	156/155/1/0	99.36	149	50.38	CATGTACCAGCCGCCTTTGCCACCGCCTCCAGTCCAGCCTGCTCCTCCGCCCCCGCCACCTCCGCCAGAAGAAGATCTATCTCCACCGGGAGTAGGTGTTCCCTCTCACAACTATTCTTCAAATGAATCCCATTCTCAGAGCTCGAAGTCTTTGGATTACGTCTACCCGGAGAC	FBgn0026722	FBtr0088850	156	FBgn0033160	FBtr0088966	1	2R:3820020..3820193(+)	0	0	FBgn0026722(9e-95)
		HFA04182	CG13540	-2.5	0.1	Y	SRSF0071	HFA04182	CG13540		CG13540		Y	BKN25878		CG13540	CG13540_1	161	taatacgactcactatagggAAAAGAGTTTTGCGCCCTCT	311	20	45	60.373	taatacgactcactatagggCAGCCGGCGTATCATTTATT	471	20	45	59.95	0.423	143/86/57/0	60.14	138	54.28	AAAAGAGTTTTGCGCCCTCTGGTGACGAAATACCCACACCACGTGATTTGAAGGACAAACCTGGTGACCTTGCCTAAGGTCCGATACTGAAGTGGCCATAAAGCGATTTCAATTTGTAACATGTTTTCATTGATATAATCCAATAAATGATACGCCGGCTG	FBgn0034839	FBtr0072000	143	HFA04182	HFA04182	57	2R:19158417..19158577(+)	0	0	FBgn0034839(4e-87)
		HFA03406	Rapgap1	-2.5	0.3	Y	SRSF0094	HFA03406	CG34374		Rapgap1		Y			Rapgap1	Rapgap1_1	273	taatacgactcactatagggAAAGACATTGCAATTCAACCG	32324	21	38.095	59.989	taatacgactcactatagggTGCCACCAATGTGTAGGATT	32596	20	45	58.85	2.1609	255/255/0/0	100	255	57.83	AAAGACATTGCAATTCAACCGAGTTTAGTGGATCGTATTTAGTGTTAACTTTACTGTGCAATATCTACGGAAAAATCCGAACGAAAAAAACTCACAACTACCTGCTCGTGAAAAGAAAAGAGCACATCTTGACCTAAGCATACAAAAAGAAAAGTGAATTAAACCTAACCAAAGGAAGAGAACACATCTACCTGTTCAAAAATCTCAGAACTGATCTCAAACAAAATGAAATATTTAACGAATACACACAAGGAATCCTACACATTGGTGGCA	FBgn0085403	FBtr0112605+FBtr0112604+FBtr0112603+FBtr0112606	255+0+0+0	NA	NA	NA	2L:7544009..7544281(-)	0	0	FBgn0085403(1e-153)
		HFA18090	CG15784	-2.4	0.3	Y	SRSF0083	HFA18090	CG15784		CG15784		Y	BKN30198		CG15784	CG15784_1	165	taatacgactcactatagggGACACCATGGCCATCACTTT	1301	20	50	60.79	taatacgactcactatagggGTGGTCGATGATGGGCAATA	1465	20	50	61.684	2.4741	147/147/0/0	100	141	50.97	GACACCATGGCCATCACTTTGGTCCACATCATGGTCCATTTGTCGAACATGGACATGGCCCCCAATTCGGACCATTCTTTGACGTTCCCCAAAGAGAATCCGGTGAAGGACCGCGTTTTGAGCACCAGCCCCGTCCGGAGTTTCCTATTGCCCATCATCGACCAC	FBgn0029766	FBtr0070777	147	NA	NA	NA	X:5326013..5326177(+)	0	0	FBgn0029766(2e-89)
		HFA00432	CG15418	-2.4	-0.8	Y	SRSF0085	HFA00432	CG15418		CG15418		Y			CG15418	CG15418_1	174	taatacgactcactatagggATCGCAACGGAAAACTGAAG	53	20	45	60.249	taatacgactcactatagggAACCAATAGCAACACCAGCC	226	20	50	60	0.2489	156/56/100/0	35.9	153	54.3	ATCGCAACGGAAAACTGAAGCTCTGCAATTGGAGTACGAAAGTGCAACTAGAGGATCGATTGGATATATAATTTATTTCGCAACTTAGAGAGATTGCCGCCATATGTTAATGAACTGAACAAAATGGTTTGGATTTCGAGCTGGGGGCAACTTTGGCTGGTGTTGCTATTGGTT	FBgn0031554	FBtr0077556	156	FBgn0015663	FBtr0077532	100	2L:3621456..3621629(-)	0	0	FBgn0031554(9e-95)&FBgn0015663(2e-61)
		HFA02678	CG18585	-2.3	0	Y	SRSF0078	HFA02678	CG18585		CG18585		Y	BKN22902		CG18585	CG18585_1	152	taatacgactcactatagggAGTCATTGCTCAAAATGCGTC	1	21	42.857	60.272	taatacgactcactatagggGATCGCAGCCAATTGAATTTT	152	21	38.095	61.289	3.5601	134/134/0/0	100	132	53.61	AGTCATTGCTCAAAATGCGTCTGCTTTGGTTGCTTGCCACGCTGGTGGCTCTAACAAGTGCTGGTATCCTTAAGGACTCTCCCAAAGAGCGTTATGATAACTTCAGGGTATACAAGCTCACTATCCAGAACAAAATTCAATTGGCTGCGATC	FBgn0031929	FBtr0079516	134	NA	NA	NA	2L:7690906..7691057(-)	0	0	FBgn0031929(1e-81)
		HFA02603	CG17331	-2.2	-1.2	Y	SRSF0062	HFA02603	CG17331		CG17331		Y	BKN27292, BKN28256		CG17331	CG17331_1	205	taatacgactcactatagggACTTGCTTGTCATCGCATTC	13	20	45	58.879	taatacgactcactatagggGCCAAGAAAATGAGCACCAT	217	20	45	60.081	1.2017	187/157/0/30	100	178	53.12	ACTTGCTTGTCATCGCATTCGGCAACTCACAAACAACTTGTAATTTTCGTTAAAAAACCCCGAAAGTATAAATATAATTGCAACATGGAGACTCTACTGGGTATCAAGGGCCCTGACTTCGTGATGCTGGCGGCGGACACCACCCACGCCCGATCCATTATAGTGATGAAAGAGGGTAAGCCCAAATGGTGCTCATTTTCTTGGC	FBgn0032596	FBtr0080936	157	NA	NA	NA	2L:16731913..16732117(-)	0	0	FBgn0032596(3e-95)
		HFA10944	CG7999	-2.2	-0.5	Y	SRSF0066	HFA10944	CG7999		MED24		Y	BKN20580		MED24	MED24_1	164	taatacgactcactatagggATCGAGGACAATCTGCTGCT	3003	20	50	59.981	taatacgactcactatagggTGGGTGTACAAAATGCATGA	3166	20	40	58.389	1.63	146/114/0/32	100	145	56.34	ATCGAGGACAATCTGCTGCTAGACTTCATGGATACTAAGTGCTCATGCAATATGATCGAGTTCCTTTTGAATGACTGGACCAAGCAACAACTAGTCAATGATGTCCACGTAAAGAAGTTCGCCAGTCAAAGGTTAGTCGAGAAATCATGCATTTTGTACACCCA	FBgn0035851	FBtr0076694	114	NA	NA	NA	3L:8187374..8187537(+)	0	0	FBgn0035851(9e-70)
		HFA15235	CG17424	-2.2	0.2	Y	SRSF0067	HFA15235	CG31358		CG31358		Y			CG31358	CG31358_1	480	taatacgactcactatagggACTTTTCCCCATACCCTTGG	1087	20	50	60.046	taatacgactcactatagggAGTGAGGGATGATCAGGACG	1566	20	55	60.072	0.1186	462/0/462/0	0	449	52.61	ACTTTTCCCCATACCCTTGGAAATTATGGCACCTTTTATGGATGGAAAGGATTCGTCGGATGCAGCACAAGATGATGATGACCGGAGGGATAGCGATGACGATTACGATTATTTACATTTATTTTCACCAAAAGTTTACATCTCGGGTACACCACCTGATTTCTTTAATGATGCCCAAACAGATAGCACAACTGAAAAACCCGAAGTTGGAAAAACCACTGAGAGTGTGGAAGAAAACAAACCGGCGCGTTCGTGGCTATGGCCACCATTTTTCAGACCCTCGCGATCTGCCCAGGATGGTGAACAACCAACTAGCAGTCGAAGAGTTCGCCCGCAAAGTGGTCAGCCGTCGCCTAGATCCAATCGAACCGATGATGCAATCGAACCCTATCCACTTCT…	FBgn0260231&FBgn0260230&FBgn0051358	FBtr0300638&FBtr0300639&FBtr0082554	462&462&462	HFA15235	HFA15235	440	3R:7855914..7856393(-)	0	0	FBgn0260230(0.0)&FBgn0260231(0.0)&FBgn0051358(0.0)
		HFA19901	CG4411	-2.1	-0.7	Y	SRSF0075	HFA19901	CG32575		hang		Y	BKN26334		hang	hang_1	160	taatacgactcactatagggCCACTACCAACCACAACTACCA	14006	22	50	59.813	taatacgactcactatagggGCTGATGTTTATGTGGCTGC	14165	20	50	59.306	2.8811	142/142/0/0	100	142	58.24	CCACTACCAACCACAACTACCAACCACACCTCATCATCTCAATGCAAAATCACTTGAAATGTACAAAGCCAATCCAATCAGACACCGCCATCATCCATCTCATCATACTCGTAATCATCATTCGAACAATGAATACATCAGCAGCCACATAAACATCAGC	FBgn0026575	FBtr0074277+FBtr0290069+FBtr0074276	142+142+142	NA	NA	NA	X:16330882..16331041(+)	0	0	FBgn0026575(2e-86)
		HFA09691	CG10077	3.1	0.4	Y	SRSF0063	HFA09691	CG10077		CG10077		Y	BKN42099		CG10077	CG10077_1	210	taatacgactcactatagggGTTCGTTTGTTGCTCTCTTGC	3001	21	47.619	60.052	taatacgactcactatagggTTAAGGCACGGTTTAATCGC	3210	20	45	60.095	1.1474	192/192/0/0	100	192	58.01	GTTCGTTTGTTGCTCTCTTGCTCATAGTTTTTAGTTGTGTCTCGTCAATCACATTTTGAGTAACTTAATTGTAAAAAAGCGATTTACTGTCAGTCAAGGAGTCAATGGCCAGCAAAATAATCTTAAAACAAAAAACCCAAACTAAAGAGTAATCTCAGTGCACCCAAAAGAAATTAACCTTTAATCCAAAGCGATTAAACCGTGCCTTAA	FBgn0035720	FBtr0300937+FBtr0076940	192+0	NA	NA	NA	3L:6945795..6946004(-)	0	0	FBgn0035720(3e-116)
		HFA05925	Ate1	3.1	0	Y	SRSF0081	HFA05925	CG9204		Ate1		Y	BKN27889		Ate1	Ate1_1	161	taatacgactcactatagggTCTTATCTTCATCAGCCGCA	759	20	45	59.523	taatacgactcactatagggGTCCGTGTTCAAGAAGTCGC	919	20	55	60.844	1.3203	143/143/0/0	100	136	49.31	TCTTATCTTCATCAGCCGCAGCACCGATCTCAAACAAGCCGTGCAAGAAGGCCAAGCAGATGCGATTGGATCGACGGCTGGCCAAGCTGGGAGACTCGGCCTCCTACTCAACGAAATCCCTTACCCAGGAAAAGACACTTCGCGACTTCTTGAACACGGAC	FBgn0025720	FBtr0086318+FBtr0086319+FBtr0086317	143+128+128	NA	NA	NA	2R:16143968..16144128(-)	0	0	FBgn0025720(4e-87)
		HFA04671	apt	3.2	0.3	Y	SRSF0064	HFA04671	CG5393		apt		Y	BKN32299		apt	apt_1	165	taatacgactcactatagggCAATCATCGAATGCTTGCAG	32144	20	45	60.366	taatacgactcactatagggGCATCCAATCTCTTGTTCTCG	32308	21	47.619	59.828	1.5377	147/128/0/19	100	147	53.57	CAATCATCGAATGCTTGCAGAAATGACACAGTACATGAACAGTCCTTCCATGAACATGTACAAGAAGAGGGAACGCACCCAGAACTGGAACCACCAGGAGAAGAAATACCTACTCGATCTGTGTCGCAAGGACATGCGCATTATCGAGAACAAGAGATTGGATGC	FBgn0015903	FBtr0072068+FBtr0072066+FBtr0072070+FBtr0072067+FBtr0072069	128+128+128+128+128	NA	NA	NA	2R:19484563..19484727(+)	0	0	FBgn0015903(4e-78)
		HFA12365	Rm62	3.8	0.7	Y	SRSF0089	HFA12365	CG10279		Rm62		Y	BKN32269		Rm62	Rm62_1	162	taatacgactcactatagggGACAGCGCACGTCATAAAAA	832	20	45	59.879	taatacgactcactatagggTCAACAGGCATTCACGCATA	993	20	45	61.225	1.346	144/144/0/0	100	140	54.03	GACAGCGCACGTCATAAAAAGAATTTGCCTGATTTGTGAAACGTGTTCTTGCTTCGTTTGCTATTTTATAGCGTTTTAATTTGTCTGTATGCCCCGAACATGAACACGCGCACTCACACAGCGGCACATACGGACTTGCTTGTATGCGTGAATGCCTGTTGA	FBgn0003261	FBtr0078654+FBtr0078650+FBtr0078652+FBtr0078649+FBtr0078653+FBtr0078651	144+0+0+0+0+0	NA	NA	NA	3R:1833309..1833470(-)	0	0	FBgn0003261(1e-87)
		HFA02623	CG17492	3.8	0.5	Y	SRSF0090	HFA02623	CG17492		mib2		Y	BKN22285		mib2	mib2_1	190	taatacgactcactatagggTCCTCCAGTCATCGTTTTCC	147	20	50	60.05	taatacgactcactatagggCGCACTTATGGTCAATTTCG	336	20	45	59.182	0.868	172/172/0/0	100	169	57.34	TCCTCCAGTCATCGTTTTCCCTAGGTGTTATCGATCACTATCGAATAGATGTCATATTGCACGGCCGTCTCTAGATAGAAAGAAGAAGCACACTAAATTGTAGTTTTATTTAATAGTTCTAGCGAAATAGTGAATTTTGGCCATTTAACTAAAAAATTGTAATGTCCAGGCGAAATTGACCATAAGTGCG	FBgn0086442	FBtr0081142	172	NA	NA	NA	2L:19034590..19034779(+)	0	0	FBgn0086442(3e-104)
		HFA03322	Elf	3.9	0.6	Y	SRSF0087	HFA03322	CG6382		Elf		Y	BKN20854		Elf	Elf_1	173	taatacgactcactatagggGAAGCAGCTGAAGCAGTTTGT	449	21	47.619	59.817	taatacgactcactatagggTTCACGTTCAGCGTTGAGAA	621	20	45	60.574	1.757	155/155/0/0	100	147	49.89	GAAGCAGCTGAAGCAGTTTGTAGAAGGAGGGCGAAAGTGTGTCGTCGCGTGAAAAAAGCGAGAGAGAGATTTTCATCGGAGGAAACCACTGCGGAGGATTACGGACGCACTGCAACGATGGCCGCCCAGGAAAACACGGAGATCAGCACAAAGTTCTCAACGCTGAACGTGAA	FBgn0020443	FBtr0080369	155	NA	NA	NA	2L:12434880..12435052(+)	0	0	FBgn0020443(3e-94)
		HFA06138	CG12366	4	0.4	Y	SRSF0088	HFA06138	CG12366		O-fut1		Y	BKN20153		O-fut1	O-fut1_1	179	taatacgactcactatagggATTAAGAACGTGCGCCAAAC	978	20	45	60.138	taatacgactcactatagggTGGTTCGACTGTCCGAGAAT	1156	20	50	60.656	0.7945	161/161/0/0	100	159	50.68	ATTAAGAACGTGCGCCAAACTCAGCCGGACAACGAAATCAAATCAGTTTTCGTGGCGTCAGACTCCAATCACATGATTGGTGAACTAAACACGGCCCTTAGTCGCATGGGCATCAGTGTGCACAAGCTGCCGGAGGATGATCCTTACCTGGACTTGGCCATTCTCGGACAGTCGAACCA	FBgn0033901	FBtr0087520	161	NA	NA	NA	2R:10049917..10050095(+)	0	0	FBgn0033901(9e-98)
		HFA03549	ifc	4.9	-0.6	Y	SRSF0086	HFA03549	CG9078		ifc		Y	BKN20394		ifc	ifc_1	157	taatacgactcactatagggAGGCACTTTCGAGCGCTTT	2133	19	52.632	62.477	taatacgactcactatagggACACCAAATCGTGTCTGCAC	2289	20	50	59.603	3.8744	139/139/0/0	100	139	58.86	AGGCACTTTCGAGCGCTTTAATTAATTGTTACCTCATAAATTGGAAAGCCTGTTAAATCTAGTGTGTAATACTTGTCCTATTATACTATTGTCTTAGTATTTTCGATACATATTTATATTGCTTTCAGATCATTTATGTGCAGACACGATTTGGTGT	FBgn0001941	FBtr0079179	139	NA	NA	NA	2L:5988456..5988612(+)	0	0	FBgn0001941(1e-84)
		HFA02828	CG5202	7.4	-0.5	Y	SRSF0091	HFA02828	CG5202		escl		Y	BKN22487		escl	escl_1	164	taatacgactcactatagggAAAGAAGCTTTTAAGTTTGCCG	12	22	36.364	59.149	taatacgactcactatagggCACAACATTGCAGACACTCG	175	20	50	58.868	3.9839	146/146/0/0	100	139	50.81	AAAGAAGCTTTTAAGTTTGCCGGAATAAAACAGATATGACCGAAACGAATCCCAGTGAAATATCTCCTCCGAGCGAAGAGCCACCGGCAGAGGACGAATCCACTGACCACTCTCCAGCGGAGGCAGTGCTGAGCAATAATTCCTCGAGTGTCTGCAATGTTGTG	FBgn0032391	FBtr0100626+FBtr0080286	146+146	NA	NA	NA	2L:11990938..11991101(+)	0	0	FBgn0032391(7e-89)
